# Supplementary material for: Data science and artificial intelligence for maternal, newborn and child health: scoping review and thematic analysis
Source: BMC Public Health. 2025 Nov 28;26:314. doi: 10.1186/s12889-025-25430-0 (PMC12838465; doi:10.1186/s12889-025-25430-0)
Supplement: Supplementary file 3 — Supplementary Material 3 [file 12889_2025_25430_MOESM3_ESM.xlsx]

## Sheet: Table S3
Table S3: Characteristics of MNCH-focused digital health projects from the WHO Digital Health Atlas in sub-Saharan Africa
Name	Country	Implementation Date	Start Date	End Date	Organisation Name	Donors	Implementing Partners	Implementing Team	Implementing Viewers	Point of Contact	Overview of digital health implementation	Geographical scope	Health Focus Areas	MNCH	Software	Stages	Health System Challenges	Health Information System Support	Government Investor	Software come at zero cost	Allowed to review codebase	Can customize codebase	Allowed to replicate software with no cost	OSI Approved Licenses	Repository	Mobile Application	Wiki	Interoperability Standards	National Level Deployment	First Level Coverage	Second Level Coverage	Approved
HelloMAMA	Nigeria		01/10/2015	03/08/2017	Maternal and Child Survival Program	Johnson & Johnson,USAID	Jhpiego,Pathfinder,Praekelt			Steve Ollis, steve.ollis@mcsprogram.org	MAMA delivers vital health messages to pregnant women and new mothers through age- and stage-based mobile messaging that validates and complements the efforts of frontline health workers. The program is locally led, planned for scale, and complements the national health care system by aligning with health priorities, policies, and systems from the outset. MAMA aims to increase consistent antenata…	Ebonyi and Cross River State	Birth preparedness,Postpartum care,Pregnancy/antenatal care,Postnatal/newborn care	YES	Vumi		1.4 Communication roadblocks,1.5 Lack of access to information or data,5.1 Low demand for services	D. Client communication system,E. Clinical terminology and classifications,U. Pharmacy Information System	yes											District: 3716250 [Clients: 37814, Health Workers: 144, Facilities: 70], District: Ebonyi [Clients: 50610, Health Workers: 175, Facilities: 72]		no
Hoji Mobile Data Collection and Analysis Platform	Kenya		01/03/2016	01/01/1970	Hoji Ltd	COVID-19,None (for-profit company)	None			Gitahi Ng'ang'a, gitahi@hoji.co.ke	Hoji is an easy to use mobile data collection and analysis platform for surveys, M&E and DQAs. It enables health professionals to easily develop and deploy digital data collection and analysis solutions at scale. Field workers collect and submit data to an online web server in real-time. They may also collect data while offline. The server then runs detailed real-time analysis, enabling managers …	We have currently implemented mobile data collection and analysis solutions in Kenya, Uganda, Tanzania, South Sudan Somalia and Zambia. We intend to scale across Africa by 2022.	Registration of clients and demographic information,Other cross cutting,Surveillance,COVID-19	NO	Hoji	Scaling up	1.2 Delayed reporting of events,1.3 Lack of quality/reliable data,1.5 Lack of access to information or data,1.6 Insufficient utilization of data and information	B. Civil Registration and Vital Statistics,C. Client applications,E. Clinical terminology and classifications,F. Community-based Information System	no						https://bitbucket.org/idadi/	https://play.google.com/store/apps/details?id=ke.co.hoji.android&hl=en	https://www.hoji.co.ke/what-can-we-do-for-you/	JSON	Clients: 35, Health Workers: 1000, Facilities: 5000			no
USAID funded - CaTSS OpenMRS Electronic Medical Record System for 19 ART Clinics	Nigeria		10/08/2015	10/11/2018	Management Sciences for Health	USAID	Management Sciences for Health			Benjamin Akinmoyeje, bakinmoyeje@msh.org	OpenMRS is an emr system that allow hospitals and health facilities to manage all patient data. In addition, it can aggregate patient data and facility management data for monitoring and decision making. The application is installed on Linux OS • MySQL—relational database management system (RDBMS); • Apache Tomcat—servlet application; • Mozilla Firefox—web browser application, and; • Hibernate—ob…	Niger, Kebbi, Sokoto , Kwara , Zamfara		NO	OpenMRS		1.2 Delayed reporting of events,1.3 Lack of quality/reliable data,1.5 Lack of access to information or data,1.6 Insufficient utilization of data and information,3.1 Poor patient experience,6.4 Delayed provision of care	B. Civil Registration and Vital Statistics,C. Client applications,E. Clinical terminology and classifications,F. Community-based Information System,M. Health finance and insurance system	yes		Yes	Yes						HL7 v2		District: Kebbi [Clients: 3000, Health Workers: 30, Facilities: 3], District: Kwara [Clients: 5000, Health Workers: 19, Facilities: 3]		no
mTrac	Uganda		01/10/2011	01/01/2020	UNICEF	Department for International Development (DFID)	Ministry of Health,District Local Government,UNICEF,WHO			Sean Blaschke, sblaschke@unicef.org	mTrac is part of the MoH's national eHMIS system, integrated into DHIS2 and iHRIS. It allows submission of Weekly HMIS Surveillance Forms by SMS, alerts to predefined user groups based on notifiable events or data outliers, communications / surveys / polls initiated by government staff at the National and District level to all Health Workers, and health care consumers to report on their experienc…	National - Used by the MoH, every District Health Office and every Health Facility (Government, PFP, PNFP and FBO) in Uganda. mTrac reached scale in 2013.		NO	RapidPro		1.2 Delayed reporting of events,1.3 Lack of quality/reliable data,1.4 Communication roadblocks,1.5 Lack of access to information or data,1.6 Insufficient utilization of data and information,2.1 Insufficient supply of commodities,3.1 Poor patient experience	B. Civil Registration and Vital Statistics,C. Client applications,D. Client communication system,E. Clinical terminology and classifications,F. Community-based Information System,H. Electronic Medical Record,M. Health finance and insurance system	yes		Yes	Yes							Clients: 100000, Health Workers: 62000, Facilities: 4434			no
electronic Integrated Disease Surveillance and Response (eIDSR)	Sierra Leone		01/02/2016		eHealth Africa	Centers for Disease Control (USA)	CDC,WHO,eHealth Africa,GIZ			Nelson Clemens, nelson.clemens@sl.ehealthafrica.org	The eIDSR project aims to improve the quality and timeliness of IDSR reporting. This is being achieved through implementation of DHIS2 at district level and the through provision of a tablet and a custom DHIS2 data entry app at facility level. The project also provides training and support to data entry clerks and health facility workers on use of the new technology.	National		NO	DHIS 2		1.2 Delayed reporting of events,1.3 Lack of quality/reliable data,1.4 Communication roadblocks,1.5 Lack of access to information or data,1.6 Insufficient utilization of data and information	B. Civil Registration and Vital Statistics,C. Client applications,D. Client communication system,E. Clinical terminology and classifications,F. Community-based Information System	yes		Yes	Yes			https://www.ehealthafrica.org/eidsr				Clients: 0, Health Workers: 2400, Facilities: 1250			no
UgandaEMR (OpenMRS)	Uganda		01/12/2015	05/11/2017	Makerere University	Centers for Disease Control (CDC)	Monitoring & Evaluation Technical Support Program			Jonathan Mpango, jmpango@musph.ac.ug	Health facility patient level electronic medical records system	500		NO	OpenMRS		1.3 Lack of quality/reliable data,3.5 Insufficient continuity of care,5.4 Loss to follow-up	C. Client applications,G. Data interchange interoperability and accessibility,P. Identification registries and directories	yes		Yes	Yes	Yes		www.emrportal.mets.or.ug	aijar.mets.or.ug:8080/ugandaemr		ADX - Aggregate Data Exchange, DICOM, HL7 FHIR, HL7 v3, CIEL, ICD-10, LOINC, RxNORM, SNOMED	Clients: 100000, Health Workers: 9963, Facilities: 600			no
Improving health worker adherence to IPTp provision guidelines through sending text messages	Uganda		01/01/2015	31/03/2016	Malaria Consortium	UKAID	Malaria Consortium			Christian Rassi, c.rassi@malariaconsortium.org	This pilot study explored the feasibility and acceptability of an mHealth intervention which involved complementing classroom training with sending educational text messages to health workers. Training and text messages were designed to improve health workers’ knowledge of and adherence to national guidelines for the provision of intermittent preventive treatment of malaria in pregnancy (IPTp). E…	Moyo district, West Nile		YES	SMS		3.2 Insufficient health worker competence,3.7 Poor adherence to guidelines	N. Health Management Information System,R. Laboratory and Diagnostic System	yes											District: Moyo [Clients: 0, Health Workers: 49, Facilities: 8]		no
CHAMPS	Sierra Leone		01/03/2017	30/03/2024	E HEALTH AFRICA	Bill and Melinda Gates Foundation (BMGF)	WORLD HOPE INTERNATIONAL,FOCUS 1000			DAYO SPENCER-WALTERS, dayo.spencer-walters@sl.ehealthafrica.org	We aim to ensure that all deaths are reported to the 117 system, both from the hospital and communities . This way, mortality surveillance will be improved and causes of deaths in under fives identified	BOMBALI SEBORA CHIEFDOM, BOMBALI DISTRICT		Yes	SMS		1.1 Lack of population denominator,1.2 Delayed reporting of events,1.3 Lack of quality/reliable data	A. Census, population information & data warehouse,B. Civil Registration and Vital Statistics,C. Client applications	yes											District: Bombali District [Clients: 0, Health Workers: 7, Facilities: 3]		no
VaxTrac	Sierra Leone		01/06/2016	01/07/2019	eHealth Africa Sierra Leone	Centers for Disease Control (USA)	eHealth Africa			Dayo Spencer-Walters, dayo.spencer-walters@sl.ehealthafrica.org	Electronic Vaccination Record and Tracking System	Western Area			Commcare		1.2 Delayed reporting of events,1.3 Lack of quality/reliable data,1.6 Insufficient utilization of data and information,1.7 Lack of unique identifiers,2.2 Insufficient supply of services,3.5 Insufficient continuity of care,3.7 Poor adherence to guidelines,5.4 Loss to follow-up,6.3 Poor planning and coordination,6.4 Delayed provision of care	B. Civil Registration and Vital Statistics,C. Client applications,F. Community-based Information System,G. Data interchange interoperability and accessibility,I. Emergency response system,P. Identification registries and directories,R. Laboratory and Diagnostic System,X. SHR and health information repositories	yes											District: Western Area Urban [Clients: 140, Health Workers: 120, Facilities: 60]		no
AVADAR: Auto-Visual AFP Detection and Reporting	Sierra Leone		20/03/2017	31/08/2018	eHealth Africa	Bill and Melinda Gates Foundation (BMGF)	Bill and Melinda Gates Foundation (BMGF),World Health Organization (WHO),Novel-T,Ministry of Health and Sanitation (MoHS)			Faye Simmonds, faye.simmonds@sl.ehealthafrica.org	Auto Visual AFP Detection and Reporting (AVADAR) is an sms-based mobile technology innovation to improve completeness, timeliness, and availability of acute flaccid paralysis (AFP) reporting data. AVADAR addresses the above problem by “widening the net” of disease reporters, making data available in near-real time, sending automatic case alerts to disease surveillance officers (DSOs), and automat…	Within Sierra Leone we are operating in four districts: Western Area Rural, Western Area Urban, Tonkolili, and Kono. Globally, we are implementing AVADAR in Nigeria, Sierra Leone, Liberia, Chad, Cameroon, Niger, and the Democratic Republic of Congo.			ODK,SMS		1.2 Delayed reporting of events,1.3 Lack of quality/reliable data,1.6 Insufficient utilization of data and information,5.2 Geographic inaccessibility	B. Civil Registration and Vital Statistics,C. Client applications,F. Community-based Information System,V. Public health and disease surveillance	yes											District: Kono District [Clients: 100, Health Workers: 30, Facilities: 30], District: Tonkolili District [Clients: 100, Health Workers: 30, Facilities: 30], District: Western Area Rural [Clients: 100, Health Workers: 30, Facilities: 30], District: Western Area Urban [Clients: 100, Health Workers: 30, Facilities: 30]		no
117 Alerts System	Sierra Leone		01/09/2014	21/11/2017	eHealth Africa Sierra Leone	CDC Foundation,Department for International Development (DFID),World Bank	eHealth Africa Sierra Leone			Dayo Spencer-Walters, dayo.spencer-walters@sl.ehealthafrica.org	24 hour hotline built as a syndromic and mortality surveillance tool for early detection of disease outbreaks	Across all districts in Sierra Leone			Custom Built from eHA		1.2 Delayed reporting of events,1.3 Lack of quality/reliable data,1.4 Communication roadblocks,1.5 Lack of access to information or data,1.6 Insufficient utilization of data and information,5.2 Geographic inaccessibility,6.3 Poor planning and coordination,6.4 Delayed provision of care	B. Civil Registration and Vital Statistics,C. Client applications,D. Client communication system,E. Clinical terminology and classifications,F. Community-based Information System,V. Public health and disease surveillance	yes		Yes	Yes	Yes						Clients: 100000, Health Workers: 1000, Facilities: 15			no
Electronic Vaccination Record and Tracking System Implementation Project (VaxTrac)	Sierra Leone		01/06/2016	30/06/2019	eHealth Africa	Centers for Disease Control (CDC)	CDC and MOHS			Musa Bernard Komeh, musa.komeh@sl.ehealthafrica.org	VaxTrac is a clinic based vaccine registry tool to record vaccine data at the time and place of vaccine administration. The backbone of the system is a mobile, clinic-based immunization registry. The mobile app includes: Clinical decision support to improve the quality of services delivered, Methods for defaulter tracing, Automated reporting that can reduce the administrative burden on front line…	Western Urban District			Commcare		1.3 Lack of quality/reliable data,1.5 Lack of access to information or data,1.6 Insufficient utilization of data and information,5.4 Loss to follow-up	C. Client applications,E. Clinical terminology and classifications,F. Community-based Information System,G. Data interchange interoperability and accessibility	no											District: Western Area Urban [Clients: 100000, Health Workers: 100, Facilities: 50]		no
Saving Lives	Sierra Leone		02/01/2017	30/03/2018	FOCUS 1000	Department for International Development (DFID)	DHMT, DPPI, Changes Consortium			Mohammad B. Jalloh, mbjalloh@focus1000.org	We aim to enhance the quality and timely generation of HF data through the digitization of HF forms, deployment of android-based tablets at data entry points - mostly at CHC level - and possible deployment across all CHPs in a bid to promote the timely and complete generation of data from facilities to the DHIS2.	National			DHIS 2		1.3 Lack of quality/reliable data,1.5 Lack of access to information or data,1.6 Insufficient utilization of data and information,3.6 Inadequate supportive supervision,5.1 Low demand for services	C. Client applications,E. Clinical terminology and classifications,F. Community-based Information System,Q. Knowledge Management,U. Pharmacy Information System	yes										Clients: 688, Health Workers: 688, Facilities: 344			no
RapidPro	Sierra Leone		01/09/2016	30/06/2018	UNICEF	UNICEF,USAID	DPPI, DDMS, NSA, DPCA and others			Kazutaka Sekine, ksekine@unicef.org	UNICEF has been supporting MoHS to deploy RapidPro use cases for informed decision makings.	Across the country			RapidPro		1.3 Lack of quality/reliable data,1.4 Communication roadblocks,1.5 Lack of access to information or data,1.6 Insufficient utilization of data and information,2.1 Insufficient supply of commodities,6.3 Poor planning and coordination	C. Client applications,D. Client communication system,E. Clinical terminology and classifications,F. Community-based Information System,H. Electronic Medical Record	no		Yes	Yes	Yes		https://community.rapidpro.io/	https://community.rapidpro.io/	https://en.wikipedia.org/wiki/RapidSMS		Clients: 0, Health Workers: 0, Facilities: 1200			no
WeMUNIZE	Nigeria		22/03/2017	30/09/2018	Maternal and Child Survival Program .	USAID	Black Swan			Steve Ollis, steve.ollis@mcsprogram.org	The WeMUNIZE system is developed to increase demand for immunization services using voices of local influencers and SMS to remind caretakers and gatekeepers of the importance of childhood vaccinations and of upcoming appointments. The system is complemented by a mobile registration system on Android phones and a tracking system using RFID and barcodes to track children as they receive services. C…	2 LGAs in Sokoto State	Childhood vaccinations / immunization		SMS,Voice		5.1 Low demand for services	U. Pharmacy Information System	no											District: Sokoto [Clients: 1450, Health Workers: 0, Facilities: 6]		no
The Malawi Digital Village Clinic (DVC)	Malawi		01/06/2012	30/09/2018	D-tree International	Barr Foundation,Save the Children,USAID,Village Reach,World Health Organization (WHO)	Ministry of Health (MoH) Malawi,JHPIEGO,Save the Children,JSI,Village Reach			Christopher Kulanga, chriskulanga@gmail.com	The Digital Village Clinic is community based decision support mobile application running on android phones, integrating health service packages offered by trained community health workers called Health Surveillance Assistants (HSAs). The DVC has integrated: Community Integrated Management of Child Illnesses (CIMCI), Community Based Maternal and Neonatal Health (CBMNH), Community Based Family Pla…	Currently in 7 of the 29 districts across the three regions in Malawi, namely: Mzimba North, Dowa, Ntchisi, Dedza, Ntcheu, Machinga and Blantyre. Prior implementations were done in more districts namely: Chikwawa, Mulanje, Thyolo, Blantyre, Zomba and Lilongwe.	Immunizations,Birth preparedness,Elimination of Mother to Child Transmission (eMTCT) of HIV/AIDs and Syphilis (EMTCT/PMTCT),Intrapartum care (labor and delivery),Maternal Vaccination / Immunization,Other maternal health,Postpartum care,Pregnancy/antenatal care,Breastfeeding,Child growth and development,Childhood vaccinations / immunization,Integrated Management of Newborn and Childhood Infections…		Logiak		1.2 Delayed reporting of events,1.4 Communication roadblocks,1.5 Lack of access to information or data,1.6 Insufficient utilization of data and information,2.1 Insufficient supply of commodities,2.2 Insufficient supply of services,2.4 Insufficient supply of qualified health workers,3.2 Insufficient health worker competence,3.5 Insufficient continuity of care,3.6 Inadequate supportive supervision,…	B. Civil Registration and Vital Statistics,D. Client communication system,E. Clinical terminology and classifications,F. Community-based Information System,G. Data interchange interoperability and accessibility,H. Electronic Medical Record,I. Emergency response system,J. Environmental monitoring systems,L. Geographic Information Systems,N. Health Management Information System,P. Identification re…	no									JSON	Clients: 100000, Health Workers: 1280, Facilities: 186			no
Namibia Master Facility List	Namibia		01/01/2017	30/06/2018	Maternal and Child Survival Program	USAID	John Snow Inc.			Maria Helao, Maria.Helao@mhss.gov.na	The Namibia Master Facility List was developed to serve as a central pillar of the Ministry of Health and Social Services Health Information Architecture, standing as a central resource providing information on all public and private health facilities. The system provide geo-coordinates as well as service availability, staffing and infrastructure levels and has a full API to connect with other re…				Web		1.5 Lack of access to information or data,5.2 Geographic inaccessibility	E. Clinical terminology and classifications,V. Public health and disease surveillance	no		Yes	Yes				https://mfl.mhss.gov.na			Clients: 0, Health Workers: 0, Facilities: 587			no
cStock - EPI	Malawi		09/01/2018	09/01/2018	Maternal and Child Survival Program	Pfizer,USAID	John Snow Inc.,Save the Children			Erick Mwale, Erick.Mwale@savethechildren.org	Adaptation of the existing cStock system to allow for health facilities to report on EPI commodities via SMS.	4 districts in Malawi - Dowa, Ntchisi, Neno, Thyolo	Childhood vaccinations / immunization		Commcare Supply/ Commtrack		1.2 Delayed reporting of events,1.6 Insufficient utilization of data and information,2.1 Insufficient supply of commodities,6.3 Poor planning and coordination	B. Civil Registration and Vital Statistics,F. Community-based Information System,H. Electronic Medical Record	no		Yes	Yes								District: Central Region [Clients: 0, Health Workers: 0, Facilities: 0]		no
Vaccine Information Management System (VIMS)	United Republic of Tanzania		09/01/2018	09/01/2018	Maternal and Child Survival Program	Bill and Melinda Gates Foundation (BMGF),Gavi, The Vaccine Alliance,USAID	John Snow Inc.,Clinton Health Access Initiative,PATH,Village Reach,inSupply			Ssanyu Nyinondi, snyinondi@tz.jsi.com	Tanzania’s Vaccine Information Management System (VIMS) combines vaccine data management, stock management and cold chain equipment inventory management into one tool that facilitates monitoring and improving immunization program performance. The prior system used the district vaccine data management tool (DVDMT), stock management tool (SMT) and cold chain equipment inventory management tool (CCE…	7 regions in Tanzania	Childhood vaccinations / immunization		OpenLMIS		2.1 Insufficient supply of commodities,2.3 Insufficient supply of equipment	H. Electronic Medical Record,K. Facility Management Information System	no		Yes	Yes								District: Kagera [Clients: 0, Health Workers: 0, Facilities: 1], District: Mara [Clients: 0, Health Workers: 0, Facilities: 1]		no
Health Information Mediator	United Republic of Tanzania		09/01/2018	30/06/2018	Maternal and Child Survival Program	USAID	John Snow Inc.			Ssanyu Nyinondi, ssanyu_nyinondi@jsi.com	This "middleware" in the Tanzania Health Information Architecture enables data exchange from/between 9 health information systems from 5 national and specialized hospitals and legacy systems through an interoperability layer (JEEVA, MedPro and Care2x, eLMIS, DHIS2, VIMS, HRHIS, HFR and EPICOR 9)	National level system			Other		1.2 Delayed reporting of events,1.3 Lack of quality/reliable data,1.5 Lack of access to information or data	B. Civil Registration and Vital Statistics,C. Client applications,E. Clinical terminology and classifications	no									HL7 FHIR, HL7 v2, ICD-10, LOINC, SNOMED, JSON	Clients: 0, Health Workers: 0, Facilities: 0			no
Namibia Planned Parenthood Association (NAPPA)	Namibia		01/01/2018	09/01/2018	Maternal and Child Survival Program	USAID	Jhpiego,Namibia Planned Parenthood Association (NAPPA)			Erin Sullivan, erin.sullivan@jhpiego.org	Digital tool used at Namibia Planned Parenthood Association clinics supporting registration and workflow of clients.		Contraception/family planning		Commcare		1.3 Lack of quality/reliable data,1.5 Lack of access to information or data,3.1 Poor patient experience,3.5 Insufficient continuity of care,5.4 Loss to follow-up,6.1 Inadequate workflow management	C. Client applications,E. Clinical terminology and classifications,G. Data interchange interoperability and accessibility,J. Environmental monitoring systems,M. Health finance and insurance system,P. Identification registries and directories	no		Yes	Yes								District: Zambezi [Clients: 0, Health Workers: 2, Facilities: 1], District: Khomas [Clients: 0, Health Workers: 2, Facilities: 1], District: Erongo Region [Clients: 0, Health Workers: 2, Facilities: 1], District: Ohangwena [Clients: 1, Health Workers: 2, Facilities: 1], District: Karas [Clients: 1, Health Workers: 2, Facilities: 1], District: Omusati [Clients: 1, Health Workers: 2, Facilities: 1]…		no
UBALE (MIRA STUDY)	Malawi		01/07/2016	30/09/2018	Catholic Relief Services	USAID	Save the Children, CARE Malawi and CADECOM(Chikwawa)			Dane Fredenburg, dane.fredenburg@crs.org	The MIRA Study App measures the resilience by the people affected by the droughts in 2015 and how they are responding to shocks caused by the droughts. A network of field agents have been trained to administer a survey to selected households in the targeted areas, monthly.The data collected from a series of sentinel sites in southern Malawi is used to map out, with high precision, where the most …	The MIRA Study App is deployed in 3 districts of Malawi namely Chikwawa, Blantyre and Nsanje	Life-skills training,Registration of clients and demographic information,Climate change impact on health,Natural disaster risk mitigation and response		Commcare		1.2 Delayed reporting of events,1.3 Lack of quality/reliable data,1.5 Lack of access to information or data,1.6 Insufficient utilization of data and information,3.2 Insufficient health worker competence,3.3 Low quality of health commodities,3.6 Inadequate supportive supervision,3.7 Poor adherence to guidelines,4.1 Lack of alignment with local norms,4.2 Not addressing individual beliefs and practi…	B. Civil Registration and Vital Statistics,C. Client applications,E. Clinical terminology and classifications,F. Community-based Information System,G. Data interchange interoperability and accessibility,N. Health Management Information System,O. Human Resource Information System,Q. Knowledge Management,R. Laboratory and Diagnostic System,S. Learning and Training System,T. Logistics Management Inf…	yes		Yes	Yes	Yes			https://www.commcarehq.org/a/crs-malawi/apps/view/2b6f517fb51f97fa49859f9387aa1c72/		JSON, XForms	Clients: 0, Health Workers: 0, Facilities: 0			no
eIMCI	United Republic of Tanzania		01/05/2008	31/12/2009	D-tree International	Rockefeller Foundation	Harvard School of Public Health			Erica Layer, ehlayer@gmail.com	An electronic version of IMCI (eIMCI) was developed to run on a Personal Digital Assistant (PDA) in 2008 and 2009. The eIMCI protocol followed the Ministry of Health’s IMCI protocol guiding health workers step by-step through the child’s assessment, classification, treatment, and communication of instructions. Observations were recorded by the health worker directly into the PDA. For symptoms tha…	Pwani Region (Bagamoyo District, Morogoro Urban District, Morogoro Rural District and Mkuranga District)	Integrated Management of Newborn and Childhood Infections (IMNCI)		Commcare		2.2 Insufficient supply of services,2.4 Insufficient supply of qualified health workers,3.1 Poor patient experience,3.2 Insufficient health worker competence,3.7 Poor adherence to guidelines	I. Emergency response system,L. Geographic Information Systems,M. Health finance and insurance system,N. Health Management Information System,R. Laboratory and Diagnostic System	no		Yes	Yes	Yes					JSON		District: Pwani [Clients: 550, Health Workers: 18, Facilities: 18]		no
Medic at St Gabriel's Hospital	Malawi		26/01/2018		Medic Mobile	Skoll Foundation	St Gabriel's Hospital			Alex Ngalande, unknown@yahoo.com	A DIY version of the Medic Mobile platform, allowing the St Gabriel's team to use their health volunteers to register pregnant mothers and adapt it for palliative care.	Namitete	Health Promotion,Immunizations,Birth preparedness		Community Health Toolkit		1.2 Delayed reporting of events,3.5 Insufficient continuity of care,5.1 Low demand for services	B. Civil Registration and Vital Statistics,P. Identification registries and directories,U. Pharmacy Information System	no		Yes	Yes			https://github.com/medic/medic-webapp	https://github.com/medic/medic-webapp	https://github.com/medic/medic-docs	JSON, mACM - Mobile Alert Communication Management		District: Central Region [Clients: 1000, Health Workers: 145, Facilities: 0]		no
ONSE - Mobile Village Toolkit	Malawi		15/11/2016	15/11/2021	Dimagi	USAID	MSH, DIG, Dimagi, OSC, Village Reach, BLM			Rudi Thetard - ONSE Chief of Party, rthetard@msh.org	Health systems strengthening: Quality, accessible, high-impact interventions in IMCI, MNCH, FP/RH, malaria, WASH, and nutrition at the facility and community levels depends on reliable platforms for community engagement and feedback, in this case CommCare mHealth platform.	ONSE works in the following 16 districts in Malawi: Balaka, Chikwawa, Chitipa, Dowa, Karonga, Kasungu, Lilongwe, Machinga, Mangochi, Mchinji, Mulanje, Nkhata Bay, Nkhotakota, Ntcheu, Salima, Zomba	Adolescents and sexual and reproductive health,Birth events,Death events,Health Promotion,Immunizations,Infection Prevention Control,Preparedness,Surveillance,Water treatment (see also under Water Sanitation and Hygiene (WASH),Tuberculosis,Birth preparedness,Elimination of Mother to Child Transmission (eMTCT) of HIV/AIDs and Syphilis (EMTCT/PMTCT),Intrapartum care (labor and delivery),Maternal Va…		Commcare		1.2 Delayed reporting of events,1.3 Lack of quality/reliable data,1.5 Lack of access to information or data,1.6 Insufficient utilization of data and information,2.4 Insufficient supply of qualified health workers,3.5 Insufficient continuity of care,4.1 Lack of alignment with local norms,5.2 Geographic inaccessibility,6.1 Inadequate workflow management,6.2 Lack of or inappropriate referrals	B. Civil Registration and Vital Statistics,C. Client applications,E. Clinical terminology and classifications,F. Community-based Information System,J. Environmental monitoring systems,L. Geographic Information Systems,P. Identification registries and directories,S. Learning and Training System,V. Public health and disease surveillance,Y. Telemedicine	no		Yes	Yes						JSON, XForms		District: Central Region [Clients: 3500, Health Workers: 300, Facilities: 55]		no
USAID Health Systems Strengthening Component of Maternal Child Survival Program	Pakistan		29/01/2018	29/01/2018	JSI	USAID				Caitlin Viccora, caitlin_viccora@jsi.com	The project developed an integrated MIS dashboard that links data from all vertical service delivery programs. Dashboard used to streamline Government of Sindh Pakistan District Health Information system data collection and reporting for evidence based decision making. 23 districts of Sindh province are submitting monthly reports online and health managers are now reviewing the performance of eac…	Pakistan			Web		1.5 Lack of access to information or data,1.6 Insufficient utilization of data and information,6.3 Poor planning and coordination	E. Clinical terminology and classifications,F. Community-based Information System	no											District: 357981 [Clients: 0, Health Workers: 200, Facilities: 350]		no
ONSE - Integrated Supportive Supervision Toolkit	Malawi		15/11/2016	15/11/2021	Dimagi	USAID	Village Reach,Management Sciences for Health,Dimagi,Overseas Strategic Consulting,Development Innovations Group,Banja La Mtsogolo			Rudi Thetard - ONSE Chief of Party, rthetard@msh.org	The tool supports programme supervision for health facilities at the various levels of care	National	Health Promotion,Immunizations,Other cross cutting,Tuberculosis,Other maternal health,Pregnancy/antenatal care,Child growth and development,Childhood vaccinations / immunization,Other newborn and child health		Commcare		2.1 Insufficient supply of commodities,2.2 Insufficient supply of services,2.3 Insufficient supply of equipment,2.4 Insufficient supply of qualified health workers,3.2 Insufficient health worker competence,3.6 Inadequate supportive supervision,4.1 Lack of alignment with local norms,6.3 Poor planning and coordination	H. Electronic Medical Record,I. Emergency response system,K. Facility Management Information System,L. Geographic Information Systems,N. Health Management Information System,Q. Knowledge Management,S. Learning and Training System	yes		Yes	Yes			https://github.com/dimagi	https://www.commcarehq.org/a/onse-iss/dashboard/project/		JSON, XForms	Clients: 0, Health Workers: 50, Facilities: 0			no
Safer Deliveries	United Republic of Tanzania		07/05/2015	06/05/2019	D-tree International	Bill and Melinda Gates Foundation (BMGF),Jhpiego,Saving Lives at Birth Grand Challenges Canada,USAID	none			Rachel Hofmann, rhofmann@d-tree.org	The Safer Deliveries program equips community health volunteers (CHVs) with digital tools to promote maternal and newborn health. CHVs use a mobile application to guide them in assisting families to plan for facility deliveries and counsel, screen, and refer pregnant women, newborns, and postpartum women to facilities if needed. The program also builds the capacity of the Ministry of Health to ut…	Safer Deliveries is being implemented throughout 10/11 of Zanzibar's districts: North A, North B, West A, West B, South, Central, Micheweni, Chake Chake, Wete, and Mkoani.	Birth preparedness,Postpartum care,Pregnancy/antenatal care,Breastfeeding,Postnatal/newborn care		Logiak	Scaling up, Hand over or Complete	1.5 Lack of access to information or data,1.6 Insufficient utilization of data and information,3.5 Insufficient continuity of care,3.7 Poor adherence to guidelines,4.1 Lack of alignment with local norms,4.2 Not addressing individual beliefs and practices,5.1 Low demand for services,6.4 Delayed provision of care,6.5 Inadequate access to transportation	E. Clinical terminology and classifications,F. Community-based Information System,P. Identification registries and directories,R. Laboratory and Diagnostic System,S. Learning and Training System,T. Logistics Management Information System,U. Pharmacy Information System	yes									JSON	Clients: 47216, Health Workers: 469, Facilities: 0			no
Mobilizing Maternal Health (MMH)	United Republic of Tanzania		15/08/2014	30/09/2017	D-tree International	USAID	Touch Foundation,Pathfinder International			Gloria Kahamba, gkahamba@d-tree.org	A dispatch center with a 24-hour toll-free emergency line and an emergency referral system. The system uses ambulances and community drivers with payments automatically sent through mobile money. A mobile application supports dispatchers to determine maternal and neonatal emergencies and arrange transport to the most appropriate facility. The system reimburses women to travel to a maternity waiti…	Mwanza Region (Sengerema District), Shinyanga Region (Shinyanga Municipal Council, Shinyanga District Council)	Emergency Medical Services,Other maternal health,Pregnancy/antenatal care		SMS,Mangologic		5.2 Geographic inaccessibility,6.3 Poor planning and coordination,6.4 Delayed provision of care,6.5 Inadequate access to transportation	V. Public health and disease surveillance	yes									JSON		District: 5712706 [Clients: 3677, Health Workers: 142, Facilities: 71], District: 5712716 [Clients: 1791, Health Workers: 78, Facilities: 39]	District: 5713261 [Clients: 3677, Health Workers: 142, Facilities: 71], District: 5712718 [Clients: 1791, Health Workers: 78, Facilities: 39]	no
Community Family Planning and Model Household Systems; Population Health Environment (PHE)	United Republic of Tanzania		01/10/2017	30/09/2020	D-tree International	USAID	Pathfinder International			Rebecca Litner, rlitner@d-tree.org	Community-based family planning and model household systems to support population, health and environment initiatives. The family planning system empowers both community health workers and supervisors in the facility, and was developed based on Balanced Counseling Strategy plus (BCS +) guidelines. Community health workers use a mobile application to evaluate family planning needs of clients and d…	Arusha, Manyara, Kigoma and Katavi	Life-skills training,Other Environmental,Contraception/family planning,HIV/AIDS,Sexually Transmitted Infections (STIs),Handwashing,Hygiene education		Logiak		1.3 Lack of quality/reliable data,1.5 Lack of access to information or data,1.6 Insufficient utilization of data and information,2.1 Insufficient supply of commodities,2.2 Insufficient supply of services,4.1 Lack of alignment with local norms,5.1 Low demand for services,6.2 Lack of or inappropriate referrals,6.3 Poor planning and coordination	C. Client applications,E. Clinical terminology and classifications,F. Community-based Information System,H. Electronic Medical Record,I. Emergency response system,S. Learning and Training System,U. Pharmacy Information System,Y. Telemedicine	no									JSON	Clients: 12326, Health Workers: 337, Facilities: 0			no
Sauti- HIV Prevention Program	United Republic of Tanzania		29/11/2015	30/04/2018	D-tree International	USAID	Jhpiego			Gloria Kahamba, gkahamba@d-tree.org	HIV prevention program targeting key and vulnerable populations. Decision support tools guide (i) counselors at mobile clinics to conduct risk assessment; HIV testing and counseling; and STI, TB, and GBV screening and (ii) peer educators to conduct behavioral change communication sessions and financial education in communities. Clients are tracked with a unique QR code, given upon registration an…	10 of the 26 regions in Tanzania mainland namely: Arusha, Dar es Salaam, Dodoma, Iringa, Kilimanjaro, Mbeya, Morogoro, Njombe, Shinyanga, Tabora. 3 more regions may be added in the future.	Adolescents and communicable diseases,Adolescents and sexual and reproductive health,Adolescents and violence,Life-skills training,Youth friendly services,Health Promotion,Tuberculosis,Alcohol use,Substance abuse,Comprehensive sexuality education,Contraception/family planning,HIV/AIDS,Sexually Transmitted Infections (STIs),Emotional violence,Physical violence,Sexual violence		Logiak		1.2 Delayed reporting of events,1.3 Lack of quality/reliable data,1.4 Communication roadblocks,1.7 Lack of unique identifiers,2.2 Insufficient supply of services,3.5 Insufficient continuity of care,3.7 Poor adherence to guidelines,5.1 Low demand for services,5.4 Loss to follow-up	B. Civil Registration and Vital Statistics,C. Client applications,D. Client communication system,G. Data interchange interoperability and accessibility,I. Emergency response system,P. Identification registries and directories,R. Laboratory and Diagnostic System,U. Pharmacy Information System,X. SHR and health information repositories	yes									JSON	Clients: 17000, Health Workers: 739, Facilities: 0			no
Family Planning- to delete			01/01/2017	31/12/2017			Pathfinder International			Erica Layer, elayer@d-tree.org	Community-based family planning program which support CHWs providing FP services in the community, following the Balanced Counseling Strategy Plus and Tanzania guidelines. Comprehensive dashboards, including government reports, discontinuation tracking and other indicators are available. CHW supervisors have a mobile app which allows them to send messages to CHWs about outreach events and method …	Shinyanga Region	Contraception/family planning,HIV/AIDS,Sexually Transmitted Infections (STIs)		Mangologic		1.6 Insufficient utilization of data and information,2.1 Insufficient supply of commodities,2.2 Insufficient supply of services,3.4 Low health worker motivation,3.5 Insufficient continuity of care,3.6 Inadequate supportive supervision,3.7 Poor adherence to guidelines,5.1 Low demand for services,6.1 Inadequate workflow management,6.2 Lack of or inappropriate referrals,6.3 Poor planning and coordin…	F. Community-based Information System,H. Electronic Medical Record,I. Emergency response system,J. Environmental monitoring systems,P. Identification registries and directories,Q. Knowledge Management,R. Laboratory and Diagnostic System,U. Pharmacy Information System,Y. Telemedicine	no							mopane.d-tree.org		JSON		District: Shinyanga [Clients: 31000, Health Workers: 250, Facilities: 0]		no
Family Planning Digital Health System for Community Health Workers- Mara Region with Shirati KMT Hospital	United Republic of Tanzania		01/07/2017	31/03/2019	D-tree International	International Development Research Center Canada	Shirati KMT Hospital,Bruyere Research Institute,Rorya District CHMT			Gloria Kahamba, gkahamba@d-tree.org	Community-based family planning (FP) application with algorithm that supports Community Health Workers (CHWs) providing FP services in the community, following the Balanced Counseling Strategy Plus and Tanzania guidelines. The system includes comprehensive dashboards, summarizing key program indicators and government reports, for program managers to monitor and use real-time data for decision mak…	Mara Region (Rorya District), Tanzania	Contraception/family planning,HIV/AIDS,Sexually Transmitted Infections (STIs)		Mangologic		1.3 Lack of quality/reliable data,1.4 Communication roadblocks,1.5 Lack of access to information or data,1.6 Insufficient utilization of data and information,2.2 Insufficient supply of services,3.5 Insufficient continuity of care,5.1 Low demand for services	C. Client applications,D. Client communication system,E. Clinical terminology and classifications,F. Community-based Information System,I. Emergency response system,P. Identification registries and directories,U. Pharmacy Information System	no									JSON		District: Mara [Clients: 8654, Health Workers: 89, Facilities: 0]		no
Hiwot: Addressing Maternal & Neonatal Health	Ethiopia		01/10/2017	01/01/1970	D-tree International	Izumi Foundation,WEEMA	WEEMA			Stefanie Kot, skot@d-tree.org	A child and newborn digital health system for use by Health Extension Workers as they assess, refer and follow up with sick children. The system includes iCCM and newborn visits, immunization reminders and documentation, e-learning tools, on-app monthly reports, referral and follow-up reminders, and a supervisory system. As part of the project, a dashboard has been created to provide patient leve…	Tembarro	Immunizations,Child growth and development,Childhood vaccinations / immunization,Infant/child nutrition and micronutrient deficiency,Integrated Management of Newborn and Childhood Infections (IMNCI),Other newborn and child health,Postnatal/newborn care		Logiak		1.3 Lack of quality/reliable data,1.5 Lack of access to information or data,1.6 Insufficient utilization of data and information,3.5 Insufficient continuity of care,3.6 Inadequate supportive supervision,3.7 Poor adherence to guidelines,6.1 Inadequate workflow management,6.2 Lack of or inappropriate referrals	C. Client applications,E. Clinical terminology and classifications,F. Community-based Information System,J. Environmental monitoring systems,P. Identification registries and directories,Q. Knowledge Management,R. Laboratory and Diagnostic System,Y. Telemedicine	no									JSON	Clients: 2960, Health Workers: 123, Facilities: 0			no
ARGUS	Malawi		01/08/2017	31/07/2018	Luke International, Baobab Health Trust	UNICEF	Luke International,Baobab Health Trust,Ministry of Health,UNICEF,WHO			Joseph Wu, wcsg@lukeinternational.no	This is a pilot project supported by UNICEF and WHO to implement a mobile health (mHealth solution) developed by WHO to strengthen Malawi’s integrated diseases surveillance and response (IDSR) system and aiming to deploy in 14 districts of Malawi to generate weekly IDSR reports onward. The solution is to implement SMS connection between health facilities and Epidemiology units to submit weekly ID…	Piloting in Phalombe, Chikwawa, Nsanje, Mangochi, Karonga, Nkhata Bay, Dowa, Lilongwe, Salima, Thyolo, Balaka, Machinga, Mwanza, Zomba districts	Surveillance,Ebola Viral Disease (EVD),Meningitis,Other hemorrhagic fever (e.g. Lassa fever),Other infectious diseases (non-vector borne),Polio,Rabies,Other newborn and child health,Yellow fever		SMS,Web		1.2 Delayed reporting of events,1.3 Lack of quality/reliable data,1.4 Communication roadblocks,1.5 Lack of access to information or data,1.6 Insufficient utilization of data and information,3.6 Inadequate supportive supervision,5.2 Geographic inaccessibility,6.4 Delayed provision of care,6.5 Inadequate access to transportation	B. Civil Registration and Vital Statistics,C. Client applications,D. Client communication system,E. Clinical terminology and classifications,F. Community-based Information System,Q. Knowledge Management,V. Public health and disease surveillance	yes	Yes - With restrictions	Yes	Yes	Yes					JSON, XForms		District: Northern Region [Clients: 52, Health Workers: 46, Facilities: 46], District: Southern Region [Clients: 246, Health Workers: 211, Facilities: 220], District: Central Region [Clients: 110, Health Workers: 94, Facilities: 94]		no
Supporting LIFE	Malawi		01/05/2013	30/04/2017	Luke International	EU FP7	Luke International,Mzuzu University,Imperial College London,University College Cork,University of Washington,Lund University,Oxford University,The Registered Trustees of the Ungweru,Accelopment AG,Pingtung Christian Hospital			Joseph WU, wcsg@lukeinternational.no	The Supporting Low-cost Intervention For disEase control (Supporting LIFE) project is designed to support HSAs at the patient point-of-care as well as larger epidemiological bodies to manage and control diseases through the utilization of cost-effective technologies through large scale community trial. The overarching objective of the Supporting LIFE project is to assist HSAs in delivering an int…	Two districts in the northern region of Malawi			Web		1.3 Lack of quality/reliable data,1.4 Communication roadblocks,1.5 Lack of access to information or data,1.6 Insufficient utilization of data and information,3.1 Poor patient experience,3.2 Insufficient health worker competence,3.6 Inadequate supportive supervision,3.7 Poor adherence to guidelines,5.2 Geographic inaccessibility,6.1 Inadequate workflow management,6.4 Delayed provision of care,6.5 …	C. Client applications,D. Client communication system,E. Clinical terminology and classifications,F. Community-based Information System,J. Environmental monitoring systems,M. Health finance and insurance system,N. Health Management Information System,Q. Knowledge Management,R. Laboratory and Diagnostic System,V. Public health and disease surveillance	yes	Yes - With restrictions					https://github.com/timothyosullivan/SupportingLifeAndroid	https://sourceforge.net/projects/supportinglife/files/SupportingLifeAndroid.apk/download		GML Geography Markup Language, JSON		District: Northern Region [Clients: 7000, Health Workers: 102, Facilities: 102]		no
Malawi electronic integrated disease surveillance and response system (Malawi eIDSR)	Malawi		01/03/2016	31/08/2017	Baobab Health Trust, Luke International	World Bank	Luke International,Baobab Health Trust			Joseph Wu, wcsg@lukeinternational.no	Thee project is to extend the existing infrastructure of EMRs and implement an eIDSR system to facilitate real-time detection and reporting of notifiable disease cases. Activities include: Enhance and development of border posts health surveillance system, optimize the existing national EMRs for surveillance purposes, dvelop and deploy eIDSR system management dashboard, deploy the integrated eIDS…	93% of the geographic coverage in Malawi	Surveillance,Ebola Viral Disease (EVD),Hepatitis,Influenza,Measles,Meningitis,Other hemorrhagic fever (e.g. Lassa fever),Other infectious diseases (non-vector borne),Pneumonia,Polio,Tuberculosis,Road traffic injuries,Other maternal health,Human African trypanosomiasis (sleeping sickness),Leprosy,Other neglected tropical diseases,Rabies,Schistosomiasis (bilharziasis),Childhood vaccinations / immun…		DHIS 2,ODK,Web		1.2 Delayed reporting of events,1.3 Lack of quality/reliable data,1.4 Communication roadblocks,1.5 Lack of access to information or data,1.6 Insufficient utilization of data and information,2.2 Insufficient supply of services,2.4 Insufficient supply of qualified health workers,3.2 Insufficient health worker competence,3.6 Inadequate supportive supervision,3.7 Poor adherence to guidelines,4.1 Lack…	B. Civil Registration and Vital Statistics,C. Client applications,D. Client communication system,E. Clinical terminology and classifications,F. Community-based Information System,I. Emergency response system,L. Geographic Information Systems,N. Health Management Information System,Q. Knowledge Management,R. Laboratory and Diagnostic System,S. Learning and Training System,V. Public health and dise…	yes	Yes - With restrictions								ICD-10, GML Geography Markup Language, JSON, XForms	Clients: 100000, Health Workers: 400, Facilities: 80			no
Integrated e-Diagnostic Approach	Burkina Faso		01/01/2014	31/12/2019	Foundation Terre des hommes Lausanne	Bill and Melinda Gates Foundation (BMGF),Novartis Foundation,The Global Fund,UNICEF	Terre des hommes,Dimagi			Thierry Agagliate, tag@tdh.ch	IeDA provides a complete solution for delivering quality care to under-fives, supporting healthcare workers through a digital clinical job aid (on a tablet device), providing performance data to facility and district managers for management purposes, supporting coaching & continuous training of healthcare workers. IeDA has been deployed in 600+ facilities (1000 by end 2019) and guided 3000+ healt…	Burkina Faso, 23 districts, 50% of the country terrirory	Childhood vaccinations / immunization,Postnatal/newborn care		Commcare		1.3 Lack of quality/reliable data,3.1 Poor patient experience,3.2 Insufficient health worker competence,3.5 Insufficient continuity of care,3.6 Inadequate supportive supervision,3.7 Poor adherence to guidelines	C. Client applications,M. Health finance and insurance system,N. Health Management Information System,P. Identification registries and directories,Q. Knowledge Management,R. Laboratory and Diagnostic System	yes		Yes	Yes	Yes				www.ieda-project.org		Clients: 0, Health Workers: 3000, Facilities: 1000			no
One Community	Malawi		15/12/2015	31/12/2020	JHU.CCP, One Community Project	PEPFAR	Plan Intl, Project HOPE and Global Interfaith AIDS Association			Steve Choko, stevec@jhuccpmw.org	One Community digital health system is a BI-DIRECTIONAL referral system. This means that referrals may be issued by CRPs to facilities and/or community services; referrals may also be issued by RLFs or community service facilitators into the One Community program. CHWs are given tablets for data collection, entry and other program-related activities. After data collection, data is entered on Comm…	Blantyre, Chikwawa, Mulanje, Phalombe, Zomba, Machinga and Mangochi	Adolescents and mental health,Adolescents and sexual and reproductive health,Adolescents and violence,Life-skills training,Youth friendly services,Infection Prevention Control,Elimination of Mother to Child Transmission (eMTCT) of HIV/AIDs and Syphilis (EMTCT/PMTCT),Pregnancy/antenatal care,Child abuse,Child growth and development,Infant/child nutrition and micronutrient deficiency,Malnutrition,C…		Commcare		1.4 Communication roadblocks	D. Client communication system	no		Yes	Yes	Yes				https://en.wikipedia.org/wiki/Dimagi	XForms		District: Southern Region [Clients: 12235, Health Workers: 487, Facilities: 95]		no
Healthy Pregnancy / Healthy Baby	United Republic of Tanzania				Cardno Tanzania	CDC Foundation,GSMA				Janita van Putten - Ferentinos, jferentinos@mhealthtzppp.net	This service delivers pregnancy and maternal and newborn child health content via SMS to families all across Tanzania. Thanks to the successful partnership with leading mobile operators (MNOs), it is freely available to all families across the country. As of November 2017, over 1.8 million service users have cumulatively received over 115 million messages through the service.	National			SMS		1.5 Lack of access to information or data,4.2 Not addressing individual beliefs and practices,5.1 Low demand for services	E. Clinical terminology and classifications,T. Logistics Management Information System,U. Pharmacy Information System	yes										Clients: 1800000, Health Workers: 0, Facilities: 0			no
Project Mwana - RemindMI and Results160	Malawi		12/01/2009		UNICEF	UNICEF	Clinton Health Access Initiative (CHAI) Malawi			Marie-Claude Villacorta, mvillacorta@unicef.org	Project Mwana is an mHealth suite of tools that improve essential health services delivery to a pregnant/breastfeeding mother & her child. Powered by an open-source, real-time platform, it assists HSAs, clinicians, etc. to provide a continuum of care package from pregnancy, birth to child reaching 2 years old through: > RemindMI - mobile registration of mothers & newborn children, SMS reminders f…				RapidSMS,RapidPro		5.1 Low demand for services,5.4 Loss to follow-up	G. Data interchange interoperability and accessibility,U. Pharmacy Information System	no		Yes	Yes	Yes						Clients: 100, Health Workers: 400, Facilities: 10			no
Projecto Exemplar	Angola		01/01/2018		Digital Square	Unitel,USAID				Elon Musk, elon@tesla.com	Reminders to patients for missed appointments for malaria diagnosis follow-up	Nivel nacional			DHIS 2,RapidPro		4.2 Not addressing individual beliefs and practices	T. Logistics Management Information System	no											District: Benguela [Clients: 300, Health Workers: 43, Facilities: 3]		no
MCSP Faclity and Community MCH application	United Republic of Tanzania		01/01/2016	31/03/2017	Maternal and Child Survival Program	USAID	D-tree International,Jhpiego			Steve Ollis, Steve.ollis@mcsprogram.org	Facility based decision support tool for use by health workers providing MNCH services and CHW decision support tool for community level workers providing MNCH services at the household level	Serengeti and Muleba Districts of Tanzania	Birth preparedness,Elimination of Mother to Child Transmission (eMTCT) of HIV/AIDs and Syphilis (EMTCT/PMTCT),Maternal Vaccination / Immunization,Postpartum care,Pregnancy/antenatal care,Postnatal/newborn care		Mangologic		1.2 Delayed reporting of events,1.6 Insufficient utilization of data and information,2.4 Insufficient supply of qualified health workers,3.1 Poor patient experience,3.2 Insufficient health worker competence,3.5 Insufficient continuity of care,3.6 Inadequate supportive supervision,3.7 Poor adherence to guidelines,6.2 Lack of or inappropriate referrals	B. Civil Registration and Vital Statistics,F. Community-based Information System,L. Geographic Information Systems,M. Health finance and insurance system,N. Health Management Information System,P. Identification registries and directories,Q. Knowledge Management,R. Laboratory and Diagnostic System,Y. Telemedicine	no											District: Kagera [Clients: 3000, Health Workers: 120, Facilities: 0], District: Mara [Clients: 3000, Health Workers: 120, Facilities: 0]		no
upSCALE	Mozambique		01/02/2016		Malaria Consortium	Department for International Development (DFID)	Mozambique Ministry of Health,UNICEF,Dimagi,Saudigitus,Inhambane Provincial Health Authority,Cabo Delgado Provincial Health Authority			Joaquim Rebelo, j.rebelo@malariaconsortium.org	The upSCALE platform consists of an interactive smart phone application that guides community health workers (CHWs) through patient registration, routine health checks, diagnosis, treatment, referral, and follow-up. The app automatically collates data for the CHWs’ monthly reports, which they can submit to their supervisors from their phones. A complementary tablet-based application for superviso…	Inhambane and Cabo Delgado Provinces	Birth events,Death events,Health Promotion,Tuberculosis,Maternal Vaccination / Immunization,Postpartum care,Pregnancy/antenatal care,Childhood vaccinations / immunization,Infant/child nutrition and micronutrient deficiency,Other newborn and child health,Postnatal/newborn care,Contraception/family planning,HIV/AIDS		Commcare,DHIS 2,Voice		1.2 Delayed reporting of events,1.5 Lack of access to information or data,1.6 Insufficient utilization of data and information,2.1 Insufficient supply of commodities,3.6 Inadequate supportive supervision,3.7 Poor adherence to guidelines,5.2 Geographic inaccessibility,5.4 Loss to follow-up	B. Civil Registration and Vital Statistics,E. Clinical terminology and classifications,F. Community-based Information System,G. Data interchange interoperability and accessibility,H. Electronic Medical Record,Q. Knowledge Management,R. Laboratory and Diagnostic System,V. Public health and disease surveillance	yes		Yes	Yes	Yes		https://www.commcarehq.org/exchange/3bf6ca0dff10eed03ab103174/info/			JSON		District: Cabo Delgado [Clients: 181349, Health Workers: 389, Facilities: 0], District: Inhambane [Clients: 148723, Health Workers: 296, Facilities: 0]		no
Hello Nurse	Ghana		01/01/2017		Maternal and Child Survival Program	USAID	Jhpiego,Leti Arts			Darlene Irby, Darlene.Irby@jhpiego.org	Hello Nurse is a two chapter interactive story covering malaria prevention, diagnosis and case management for pre-service nurses. The MCSP Malaria Interactive Story App ('Hello Nurse') is part of a series of e-learning tools being used by USAID’s flagship Maternal and Child Survival Program (MCSP) to strengthen malaria health services, focused on the components around strengthening and building t…		Malaria		Native Android		3.2 Insufficient health worker competence,3.7 Poor adherence to guidelines	N. Health Management Information System,R. Laboratory and Diagnostic System	no							https://play.google.com/store/apps/details?id=com.leti.letiframework.mcsp_hello_nurse&hl=en			Clients: 0, Health Workers: 8830, Facilities: 0			no
inSCALE Mz	Mozambique		09/10/2009	31/03/2016	Malaria Consortium	Bill and Melinda Gates Foundation (BMGF),Department for International Development (DFID)	Inhambane Provincial Health Authority,Mozambique Ministry of Health,London School of Hygiene and Tropical Medicine,University College of London, Institute for Global Health,Dimagi			Karin Kallander, k.kallander@malariaconsortium.org	The inSCALE APE CommCare application is a phone-based job aid that uses images and audio to guide APEs through the consultation steps to assess, diagnose, treat and refer patients with diarrhoea, pneumonia, malaria and malnutrition, as well as check for vaccination status. The app has been expanded and scale up since 2016 through upSCALE (information on upSCALE is listed separately on the Digital…	Inhambane province	Other newborn and child health		Commcare,Voice		3.7 Poor adherence to guidelines,5.2 Geographic inaccessibility,5.4 Loss to follow-up	G. Data interchange interoperability and accessibility,R. Laboratory and Diagnostic System,V. Public health and disease surveillance	yes		Yes	Yes	Yes							District: Inhambane [Clients: 0, Health Workers: 132, Facilities: 0]		no
ETAT	Malawi				Meningitis Research Foundation / Action Meningitis	Meningitis Research Foundation	D-tree International,Action Meningitis			Jessica Brown, jessicab@meningitis.org	Decision support tool used to prioritize clients presenting at busy health facilities and organize into Emergency, Priority and Queue in order to ensure clients most in need receive care as soon as possible		Other adolescent and youth health,Meningitis,Other newborn and child health		Mangologic		3.1 Poor patient experience,3.7 Poor adherence to guidelines,6.4 Delayed provision of care	M. Health finance and insurance system,R. Laboratory and Diagnostic System	no											District: Southern Region [Clients: 200000, Health Workers: 80, Facilities: 8]		no
HelloNurse	Ghana				Maternal and Child Survival Program	USAID	Jhpiego			Steve Ollis, Steve.ollis@mcsprogram.org	Hello Nurse is a two chapter interactive story covering malaria prevention, diagnosis and case management for pre-service nurses. The MCSP Malaria Interactive Story App ('Hello Nurse') is part of a series of e-learning tools being used by USAID’s flagship Maternal and Child Survival Program (MCSP) to strengthen malaria health services, focused on the components around strengthening and building t…		Malaria		Native Android		3.2 Insufficient health worker competence,3.6 Inadequate supportive supervision,3.7 Poor adherence to guidelines	N. Health Management Information System,Q. Knowledge Management,R. Laboratory and Diagnostic System	no							https://play.google.com/store/apps/details?id=com.leti.letiframework.mcsp_hello_nurse&hl=en_US			Clients: 0, Health Workers: 1, Facilities: 0			no
OppiaMobile	Ethiopia		01/08/2013	31/10/2016	Digital Campus	Department for International Development (DFID)	Jhpiego Ethiopia			Alex Little, consult@alexlittle.net	Delivering a digital version of the FMoH national curriculum for the upgrade training of 160 Health Extension Workers, enhanced with additional video and quiz content, and a common/open platform (OppiaMobile). Few of the HEWs had access to the hardcopy versions of the curriculum and so limited opportunity to review and practice. The HEWs were followed up for a year after the training was complete…	Tigray, Ethiopia	Birth preparedness,Intrapartum care (labor and delivery),Maternal Vaccination / Immunization,Other maternal health,Postpartum care,Pregnancy/antenatal care,Breastfeeding,Childhood vaccinations / immunization,Integrated Management of Newborn and Childhood Infections (IMNCI),Other newborn and child health,Postnatal/newborn care		OppiaMobile		3.2 Insufficient health worker competence	N. Health Management Information System	yes		Yes	Yes			http://oppiamobile.readthedocs.io	https://play.google.com/store/apps/details?id=org.digitalcampus.mobile.learning		JSON		District: Tigray Region [Clients: 800000, Health Workers: 160, Facilities: 160]		no
mVaccination	Zambia				UNICEF	UNICEF	UNICEF			Dr Ngawa Ngoma, nnngoma@unicef.org	SMS-based registration of under 5 children and reminder system to support Vaccination programme	Southern and Western Provinces	Childhood vaccinations / immunization		RapidPro		1.1 Lack of population denominator,1.2 Delayed reporting of events,1.5 Lack of access to information or data,5.1 Low demand for services,5.4 Loss to follow-up	A. Census, population information & data warehouse,B. Civil Registration and Vital Statistics,E. Clinical terminology and classifications,G. Data interchange interoperability and accessibility,U. Pharmacy Information System	yes		Yes	Yes	Yes					JSON		District: Southern Province [Clients: 8465, Health Workers: 3124, Facilities: 212], District: Western Province [Clients: 2744, Health Workers: 1185, Facilities: 118]		no
DHIS2 MoH Data Warehouse	Lesotho		16/06/2020	01/01/1970	MOH Lesotho	ICAP,The Global Fund	ICAP			Tsele Moloeli, moloelit@yahoo.com	DHIS2 aims at capturing of weekly, monthly and quarterly aggregate reports and event based data capturing from all health facilities and hospitals for the benefit of reporting to Ministry of Health so that analysis of data may be done from a warehouse perspective that eliminates data silos. The implementation is fully fleshed, more additions however of data sets and indicators are constantly bein…	From facility level upwards	Adolescents and communicable diseases,Other adolescent and youth health,Sexual and Reproductive health in humanitarian settings,Hepatitis,Influenza,Measles,Meningitis,Other hemorrhagic fever (e.g. Lassa fever),Other infectious diseases (non-vector borne),Pneumonia,Polio,Tuberculosis,Birth preparedness,Elimination of Mother to Child Transmission (eMTCT) of HIV/AIDs and Syphilis (EMTCT/PMTCT),Intra…		DHIS 2		1.1 Lack of population denominator,1.2 Delayed reporting of events,1.3 Lack of quality/reliable data,1.5 Lack of access to information or data,1.6 Insufficient utilization of data and information,2.1 Insufficient supply of commodities,3.6 Inadequate supportive supervision,3.7 Poor adherence to guidelines,5.2 Geographic inaccessibility,6.3 Poor planning and coordination,6.4 Delayed provision of ca…	A. Census, population information & data warehouse,B. Civil Registration and Vital Statistics,C. Client applications,E. Clinical terminology and classifications,F. Community-based Information System,H. Electronic Medical Record,Q. Knowledge Management,R. Laboratory and Diagnostic System,V. Public health and disease surveillance	yes		Yes	Yes	Yes		https://github.com/dhis2/dhis2-core	http://hmis.gov.ls/dhis	https://en.wikipedia.org/wiki/DHIS	JSON	Clients: 1000, Health Workers: 1000, Facilities: 1001			no
Lesotho eRegister	Lesotho		05/01/2018	31/03/2019	MOH Lesotho	Centers for Disease Control (CDC),ICAP,PEPFAR	ICAP,MOH of Lesotho,PEPFAR,CDC			Monaheng Maoeng, monaheng.maoeng@gov.ls	eRegister aims at digitizing the HIV ART card and TB cab in order to produce a digital TB and ART register and to report to DHIS2 Presumptive TB Case quarterly report and the monthly HIV Care and treatment report. This eRegister when fully functional and rolled out country wide with a shared health records layer across facilities, it will then develop into a fully fledged Electronic Medical Recor…	National 90% of public health facilities	Tuberculosis,Elimination of Mother to Child Transmission (eMTCT) of HIV/AIDs and Syphilis (EMTCT/PMTCT),Pregnancy/antenatal care,HIV/AIDS,Human papillomavirus (HPV) and cervical cancer		DHIS 2		1.2 Delayed reporting of events,1.3 Lack of quality/reliable data,1.5 Lack of access to information or data,1.6 Insufficient utilization of data and information,1.7 Lack of unique identifiers,3.5 Insufficient continuity of care,3.6 Inadequate supportive supervision,3.7 Poor adherence to guidelines,5.3 Low adherence to treatments,5.4 Loss to follow-up,6.1 Inadequate workflow management,6.2 Lack of…	B. Civil Registration and Vital Statistics,C. Client applications,E. Clinical terminology and classifications,F. Community-based Information System,G. Data interchange interoperability and accessibility,J. Environmental monitoring systems,P. Identification registries and directories,Q. Knowledge Management,R. Laboratory and Diagnostic System,W. Research information system,X. SHR and health inform…	yes		Yes	Yes	Yes			https://hiels.gov.ls/bahmni/home/		JSON	Clients: 0, Health Workers: 4000, Facilities: 180			no
HIV and Health Situation Rooms	Lesotho		06/01/2018		MOH Lesotho	UNAIDS	UNAIDS			Masebeo Koto, kotomasebeo@gmail.com	The HIV and Health Situation Room seeks to address the analysis of HIV situation using cutting edge analytics technology with rich displays and elaborate multiple chat analysis to advice high Government officials on action plans. currently it focuses on HIV, PMTCT and it will grow into a full Health situation room. It was launched officially on the 8th May 2018.	Maseru and Berea	HIV/AIDS		DHIS 2		1.1 Lack of population denominator,1.2 Delayed reporting of events,1.3 Lack of quality/reliable data,1.5 Lack of access to information or data,1.6 Insufficient utilization of data and information,3.5 Insufficient continuity of care,3.6 Inadequate supportive supervision,6.3 Poor planning and coordination,6.4 Delayed provision of care	A. Census, population information & data warehouse,B. Civil Registration and Vital Statistics,C. Client applications,E. Clinical terminology and classifications,F. Community-based Information System,P. Identification registries and directories,Q. Knowledge Management	yes											District: 1252926 [Clients: 1, Health Workers: 1, Facilities: 1], District: 1252921 [Clients: 1, Health Workers: 1, Facilities: 1]		no
Diabetes Self-Management Support and Education Through Text-Messaging (DSMSET)	Philippines		31/12/2015	31/05/2018	UERM Graduate School	SMART Communications Inc.	Ateneo Java Wireless Competency Center			Razel G. Custodio, MSc, RN, rgcustodio@up.edu.ph	Diabetes Self-Management Support and Education Through Text-Messaging (DSMSET) is a low-cost, two-way text messaging system designed to deliver self-help, educational messages based on the 9 dimensions of health management that works with SHINE OS+, an open-source EMR developed to streamline healthcare transactions. The research is also based on the Expanded Health Belief Model that upholds seque…	Manila	Diabetes		OpenMRS	Hand over or Complete	1.4 Communication roadblocks,1.5 Lack of access to information or data	D. Client communication system,E. Clinical terminology and classifications	no		Yes	Yes	Yes					ICD-10		District: Metro Manila [Clients: 122, Health Workers: 10, Facilities: 0]		no
FreedomTB - Active Compliance and Treatment Strategy for combating Tuberculosis using Technology.	India		31/05/2015	30/12/2025	ZMQ Development	Department for International Development (DFID),IKP,USAID India	ZMQ Development,Haryana State TB Office,Delhi State TB Office			Subhi Quraishi, subhi@zmq.in	Active Compliance Treatment Strategy (ACTS) is an holistic solution using bottom-up technology model to tackle Tuberculosis. The key component of ACTS is being ‘Active’, giving full control to patients to manage treatment and report their adherence to treatment using mobile phones through VOT (Video-Observed Treatment). Besides compliance reporting, it also provides reminders and other informatio…	FreedomTB and kits Active Compliance and Treatment Strategy approach is being implemented in 3 states in India namely Haryana, Delhi and Rajasthan and in 3 Districts in Uganda. We are soon starting the program also in Rwanda. The project is a Bottom-Up Technology linked Model to empower patients and communities to combat TB. It is designed for countries which have high burden of Tuberculosis like…	Tuberculosis		Voice,Native Android		1.3 Lack of quality/reliable data,1.4 Communication roadblocks,1.5 Lack of access to information or data,1.6 Insufficient utilization of data and information,1.7 Lack of unique identifiers,2.4 Insufficient supply of qualified health workers,3.2 Insufficient health worker competence,3.5 Insufficient continuity of care,5.1 Low demand for services,5.2 Geographic inaccessibility,5.3 Low adherence to …	C. Client applications,D. Client communication system,E. Clinical terminology and classifications,F. Community-based Information System,G. Data interchange interoperability and accessibility,J. Environmental monitoring systems,L. Geographic Information Systems,N. Health Management Information System,P. Identification registries and directories,U. Pharmacy Information System,V. Public health and d…	yes		Yes	Yes	Yes		http://www.freedomtb.org/	http://www.freedomtb.org/	http://www.freedomtb.org/	SVS - Sharing Value Sets, ICD-10, JSON, mACM - Mobile Alert Communication Management		District: Haryana [Clients: 3000, Health Workers: 300, Facilities: 0], District: Delhi [Clients: 1700, Health Workers: 25, Facilities: 0]		no
: Improving outcomes in HIV patients usingmobile phone based interactive software support	Uganda		01/12/2016		Infectious Diseases institute-Ugandan Academy for Health Innovations & Impact	Janssen Pharmaceutica, Pharmaceutical company of Johnson & Johnson	UgandanAcademy For Health Innovations & Impact- IDII			Rosalind Parkes Ratanshi, rp549@medschl.cam.ac.uk	Ugandan Academy for Health Innovation & Impact is implementing an open source software-based tool to send messages and interactive voice response to people living with HIV, using the MoTeCh Software developed by Janssen & Janssen; previously used in India “ Connect for Life” as a mobile technology for community health . The technology offers:Clinic appointment reminders, Supports weekly self-repo…	Infectious Diseases clinic Mulago- Kampala ; Kisenyi Health Centre IV HIV clinic Kampla -Uganda; Kasangati Health centre IV, HIV adult Clinic Wakiso District;	HIV/AIDS		MOTECH		1.4 Communication roadblocks,2.2 Insufficient supply of services,3.5 Insufficient continuity of care,5.3 Low adherence to treatments,5.4 Loss to follow-up	D. Client communication system,G. Data interchange interoperability and accessibility,I. Emergency response system,P. Identification registries and directories,W. Research information system	no		Yes	Yes	Yes		www.callforlifeuganda.com	www.callforlifeuganda.com		HL7 v2, JSON, mACM - Mobile Alert Communication Management		District: Wakiso [Clients: 700, Health Workers: 2, Facilities: 0]		no
MIRA Channel - m-Health Solution on RMNCH+A for Rural Women	India		31/05/2012	30/12/2025	ZMQ Development	FICCI,Jindal Steel Ltd.,UKAID,USAID India	ZMQ Development,Department of Health Haryana,Jindal Steel Foundation			Hilmi Quraishi, hilmi@zmq.in	In 2012, ZMQ launched MIRA Channel or Women Mobile Lifeline Channel - an integrated mobile phone channel to provide health communication & information tools, health services connect to rural women through mobile phones in low-resource settings. MIRA Channel has multiple components like Pre-natal care tools, Child immunization tools, Newborn care, Family planning and Adolescent health issues with …	The project is implemented in 4 states in India namely Haryana, Rajasthan, Maharashtra and Odisha; Herath in , Afghanistan and Jinja and Wakiso in Uganda. The solution is designed for rural women of Indian sub-continent and sub-Saharan Africa with low MCH indicators. Project is now being scaled to Senegal, in Nyagatare district in the western province of Rwanda. Women app for self management of P…	Birth preparedness,Intrapartum care (labor and delivery),Maternal Vaccination / Immunization,Other maternal health,Postpartum care,Pregnancy/antenatal care,Breastfeeding,Child growth and development,Childhood vaccinations / immunization,Integrated Management of Newborn and Childhood Infections (IMNCI),Other newborn and child health,Postnatal/newborn care		Native Android		1.4 Communication roadblocks,1.5 Lack of access to information or data,1.6 Insufficient utilization of data and information,1.7 Lack of unique identifiers,2.2 Insufficient supply of services,2.4 Insufficient supply of qualified health workers,3.1 Poor patient experience,3.2 Insufficient health worker competence,3.5 Insufficient continuity of care,3.6 Inadequate supportive supervision,3.7 Poor adh…	D. Client communication system,E. Clinical terminology and classifications,F. Community-based Information System,G. Data interchange interoperability and accessibility,I. Emergency response system,J. Environmental monitoring systems,L. Geographic Information Systems,M. Health finance and insurance system,N. Health Management Information System,P. Identification registries and directories,Q. Knowl…	yes		Yes	Yes	Yes		http://www.MiraChannel.org	http://www.MiraChannel.org		SVS - Sharing Value Sets, ICD-10, JSON		District: Haryana [Clients: 100000, Health Workers: 300, Facilities: 25], District: Odisha [Clients: 27000, Health Workers: 50, Facilities: 26]		no
Raedat Refiat dHealth system	Egypt		01/06/2017	31/03/2019	Maternal and Child Survival Program	Save the Children,USAID	Save the Children			Mohamed El Ghazaly, Mohamed.ElGhazaly@savethechildren.org	The Raedat Refiat (RR) – or “village pioneer” – community health worker (CHW) program was established in 1994 under the Ministry of Population (MoP) to address the country’s high fertility rate, by seeking to increase demand for family planning services and to improve health behaviors among key populations. The goal is to replace paper-based registers for family screening, home visits forms; and …	Luxor, Ismailia, Port Said, Damietta and Assiut governorates	Contraception/family planning				1.4 Communication roadblocks,1.5 Lack of access to information or data,3.7 Poor adherence to guidelines,5.4 Loss to follow-up,6.2 Lack of or inappropriate referrals,6.3 Poor planning and coordination	D. Client communication system,E. Clinical terminology and classifications,G. Data interchange interoperability and accessibility,R. Laboratory and Diagnostic System,Y. Telemedicine	yes											District: 4103404 [Clients: 0, Health Workers: 239, Facilities: 0], District: 3062184 [Clients: 0, Health Workers: 125, Facilities: 0], District: 4103406 [Clients: 0, Health Workers: 53, Facilities: 0], District: 3726211 [Clients: 0, Health Workers: 289, Facilities: 0], District: 3726184 [Clients: 0, Health Workers: 523, Facilities: 0]		no
IVRS - Family Planning info and client feedback	India				Maternal and Child Survival Program	USAID	Jhpiego			Dr Vivek Yadav, Vivek.Yadav@jhpiego.org	IVR system developed for FP clients. The system has 3 channels Channel 1: FP method choice Channel 2: Client feedback Channel 3: Scheduling sterilization services	Odisha and Chattisggarh	Contraception/family planning		IVR		3.1 Poor patient experience,6.3 Poor planning and coordination	M. Health finance and insurance system	no											District: Chhattisgarh [Clients: 640, Health Workers: 0, Facilities: 0], District: Odisha [Clients: 2924, Health Workers: 0, Facilities: 0]		no
Global Health Security Agenda	Guinea		01/02/2015	30/06/2020	RTI International	Centers for Disease Control (USA)	RTI International			Pia MacDonald, pmacdonald@rti.org	Through the U.S. Centers for Disease Control and Prevention-funded Global Health Security Agenda (GHSA) project in Guinea (2015–2019), RTI International provides technical assistance to the Ministry of Health and Hygiene (MOH) to strengthen the disease surveillance system to better prevent, detect, and respond to outbreaks. RTI is providing assistance to the MOH to implement DHIS 2 for epidemiolo…	Guinea (national)	Ebola Viral Disease (EVD),Hepatitis,Influenza,Measles,Meningitis,Other hemorrhagic fever (e.g. Lassa fever),Other infectious diseases (non-vector borne),Polio,Other maternal health,Malaria,Rift Valley fever,Yellow fever		DHIS 2,DHIS 2 Tracker		1.1 Lack of population denominator,1.2 Delayed reporting of events,1.3 Lack of quality/reliable data,1.4 Communication roadblocks,1.5 Lack of access to information or data,1.6 Insufficient utilization of data and information,1.7 Lack of unique identifiers,2.4 Insufficient supply of qualified health workers,6.1 Inadequate workflow management	A. Census, population information & data warehouse,B. Civil Registration and Vital Statistics,C. Client applications,D. Client communication system,E. Clinical terminology and classifications,F. Community-based Information System,J. Environmental monitoring systems,L. Geographic Information Systems,X. SHR and health information repositories	yes		Yes	Yes			https://www.dhis2.org/downloads	https://dhis2.sante.gov.gn/		JSON	Clients: 0, Health Workers: 1000, Facilities: 450			no
Safe Delivery App- India	India		01/01/2018	01/01/1970	Maternity Foundation	Bill and Melinda Gates Foundation (BMGF),Merck for Mothers	Government of India,Jhpiego			Tarun Singh, tarun@maternity.dk	The Safe Delivery App, adapted to the Indian setting by Maternity Foundation, Government of India and Jhpiego, is being rolled out as part of the Government of India's Laqhsya program's quality improvement cycles to certify labor rooms based on quality of services and they are targeting more than 2000 facilities in the first year.	Multiple states	Intrapartum care (labor and delivery),Other maternal health,Postnatal/newborn care		Other		2.4 Insufficient supply of qualified health workers,3.2 Insufficient health worker competence,3.7 Poor adherence to guidelines	L. Geographic Information Systems,N. Health Management Information System,R. Laboratory and Diagnostic System	yes						https://www.youtube.com/watch?v=5n4DxiIQk1s	https://play.google.com/store/apps/details?id=dk.maternity.safedelivery&hl=en	http://maternity.dk		Clients: 0, Health Workers: 13500, Facilities: 2000			no
ART ACCESS	Uganda		01/01/2018	01/06/2019	Infectious Diseases Institute, Kampala Uganda	UK Medical Research Council	Kampala City Council Authority,Ministry of health, Uganda,Ugandan Academy for Health Innovations and Impact			Dr Rosalind Parkes-Ratanshi, rp549@medschl.cam.ac.uk	We are developing a pilot mHealth tool (ART Access App) to link patient information on ART and viral load to an algorithm which guides a community pharmacy on ART delivery without the need for the stable patients to go to the health facilities for drug refills. The application will capture the patients’ demographics, unique identifier, current ART regimen, current viral load, treatment adherence …	The project is currently implemented in Kampala, as a pilot, and will soon cover the greater Kampala region, and other districts	Tuberculosis,HIV/AIDS		OpenMRS		1.3 Lack of quality/reliable data,1.5 Lack of access to information or data,1.6 Insufficient utilization of data and information,1.7 Lack of unique identifiers,2.4 Insufficient supply of qualified health workers,5.3 Low adherence to treatments,5.4 Loss to follow-up,6.4 Delayed provision of care	C. Client applications,E. Clinical terminology and classifications,F. Community-based Information System,G. Data interchange interoperability and accessibility,L. Geographic Information Systems,W. Research information system,X. SHR and health information repositories	no									HL7 FHIR, HL7 v3, PDQ or PDQm - (Mobile) Patient Demographics Query, JSON		District: Kampala [Clients: 2500, Health Workers: 100, Facilities: 6]		no
Dot	United States		04/02/2017	31/10/2018	Cycle Technologies, Inc.	USAID	Institute for Reproductive Health			Leslie Heyer, lheyer@cycletechnologies.com	The Dot app uses an advanced algorithm to determine a woman''s pregnancy risks using just her period start dates. The app gives users accurate information about their pregnancy risks so they can prevent pregnancy, plan pregnancy, or have a better understanding of their cycles. This type of intervention has been found to bring new users to family planning and address unmet contraceptive need by pr…	The Dot fertility app is currently undergoing a contraceptive efficacy study in the U.S. The study is being conducted by the Institute for Reproductive Health at Georgetown University with support from USAID. The goal of the study is to determine the Dot app's perfect use and typical use efficacy.	Contraception/family planning,Infertility,Other sexual and reproductive health		Native Android		1.3 Lack of quality/reliable data,2.1 Insufficient supply of commodities,2.2 Insufficient supply of services,4.1 Lack of alignment with local norms,4.2 Not addressing individual beliefs and practices,5.2 Geographic inaccessibility,5.3 Low adherence to treatments	C. Client applications,H. Electronic Medical Record,I. Emergency response system,S. Learning and Training System,T. Logistics Management Information System,V. Public health and disease surveillance,W. Research information system	no							https://play.google.com/store/apps/details?id=com.cycletechnologies.dot.study&hl=en_US		JSON	Clients: 50000, Health Workers: 0, Facilities: 0			no
cStock/DHIS2	Kenya		01/02/2017	01/01/1970	John Snow Inc.	Saving Lives at Birth Grand Challenges Canada	inSupply,University of Oslo,Aura Safira			Zoya Mohammed, zoya_mohamed@insupplyhealth.com	The purpose of this project is to scale up the cStock approach (first implemented in Malawi) in Kenya using DHIS2 as the technology platform. In Malawi cStock was successful and continues to be an integral part of the community health program however the technology is not easily transferable to new contexts. The pilot in Kenya will test the applicability of this approach in another context and de…	Currently cStock/DHIS2 is being piloted in two sub-counties in Siaya county in Kenya. Approximately 587 community health volunteers, 40 community health assistants and 38 health facility staff are using the system for monthly reporting on stock levels, informing resupply and emergency ordering of health commodities.	Integrated Management of Newborn and Childhood Infections (IMNCI),Contraception/family planning		DHIS 2	Opportunity and Ideation, Preparation and Scoping, Analysis and Design, Implementation Planning, Developing or Adapting Solution, Piloting and Evidence Generation, Deploying, Scaling up	1.6 Insufficient utilization of data and information,2.1 Insufficient supply of commodities	F. Community-based Information System,H. Electronic Medical Record	no		Yes	Yes								District: Siaya [Clients: 1, Health Workers: 580, Facilities: 0]		no
Sistema Electronico de Logstica de Vacinas (SELV)	United States		01/01/2014		VillageReach	Bill and Melinda Gates Foundation (BMGF),Gavi, The Vaccine Alliance	VillageReach			Christine Lenihan, christine.lenihan@villagereach.org	Sistema Electrónico de Logística de Vacinas, or SELV, is a customized implementation of OpenLMIS for vaccine management that was built to provide a comprehensive vaccine supply chain system in Mozambique. VillageReach, with support from the Mozambique Ministry of Health, selected the OpenLMIS platform to begin developing SELV. By the end of 2014, SELV had been deployed to four provinces on deskto…	Mozambique	Immunizations		OpenLMIS		1.3 Lack of quality/reliable data,1.5 Lack of access to information or data,1.6 Insufficient utilization of data and information,2.1 Insufficient supply of commodities	C. Client applications,E. Clinical terminology and classifications,F. Community-based Information System,H. Electronic Medical Record	yes		Yes	Yes						JSON	Clients: 0, Health Workers: 0, Facilities: 1200			no
The Safe Delivery App- Ethiopia	Ethiopia		01/01/2005	01/01/1970	Maternity Foundation	Bill and Melinda Gates Foundation (BMGF),Merck for Mothers,Novo Nordisk Fund	FMoH,Ethiopian Midwives Association,Børnefonden,AMREF,UNFPA,HealtheFoundation			Hiwot Wubshet, hwubshet@maternity.dk	The Safe Delivery App is a smartphone application that provides skilled birth attendants with direct and instant access to evidence-based and up-to-date clinical guidelines on Basic Emergency Obstetric and Neonatal Care. The App provides life-saving information and guidance through easy-to-understand animated instruction videos, action cards and drug lists. It can serve as a training tool both in…	National level	Infection Prevention Control,Intrapartum care (labor and delivery),Other maternal health,Postpartum care,Integrated Management of Newborn and Childhood Infections (IMNCI),Other newborn and child health,Postnatal/newborn care		Other		2.4 Insufficient supply of qualified health workers,3.2 Insufficient health worker competence,3.7 Poor adherence to guidelines	L. Geographic Information Systems,N. Health Management Information System,R. Laboratory and Diagnostic System	yes							https://play.google.com/store/apps/details?id=dk.maternity.safedelivery&hl=en	https://www.maternity.dk/safe-delivery-app/		Clients: 0, Health Workers: 4322, Facilities: 0			no
mSpray`	Zambia		01/07/2014	31/03/2019	Akros	Bill and Melinda Gates Foundation (BMGF),U.S. President's Malaria Initiative	Abt Associates,PATH MACEPA,Against Malaria Foundation,Zambia National Malaria Elimination Programme,Ona			Anne Martin, acmartin@akros.com	mSpray is a field support and management tool for household-level interventions, used in indoor residual spraying. Spray operator teams use the geospatial, tablet based tool, to guide their teams in finding and capturing data on houses as they are sprayed. Data is available daily on dashboards for managers to review progress and adjust team planning as necessary; this data informed approach has b…	This project has been implemented during indoor residual spray seasons (October - December) in different provinces across Zambia. Since 2014 it has been implemented at different scales at different times in Luapula, Eastern, and Southern provinces.	Malaria		ODK,Ona,RapidPro		1.1 Lack of population denominator,1.3 Lack of quality/reliable data,1.5 Lack of access to information or data,1.6 Insufficient utilization of data and information,1.7 Lack of unique identifiers,3.7 Poor adherence to guidelines,5.2 Geographic inaccessibility,6.1 Inadequate workflow management,6.3 Poor planning and coordination	A. Census, population information & data warehouse,C. Client applications,E. Clinical terminology and classifications,F. Community-based Information System,J. Environmental monitoring systems,R. Laboratory and Diagnostic System,V. Public health and disease surveillance,X. SHR and health information repositories	yes		Yes	Yes	Yes		https://mspray.com/	https://mspray.com/	https://mspray.com/	JSON, XForms		District: Luapula Province [Clients: 1, Health Workers: 200, Facilities: 0], District: Eastern Province [Clients: 1, Health Workers: 90, Facilities: 0], District: Southern Province [Clients: 1, Health Workers: 20, Facilities: 0]		no
BID INITIATIVE	United Republic of Tanzania		01/05/2014	31/03/2019	PATH	Bill and Melinda Gates Foundation (BMGF),Gavi, The Vaccine Alliance	PATH,JSI			Hassan Mtenga, Laurie Warner, hmtenga@path.org	Patient-level-information-system developed to track children immunization appointment and history, and their well-being from birth through under five as well as track vaccine stock utilization and management. The solution is responding to critical challenges namely, incomplete or untimely reporting, inaccurate target population and lack of unique identifiers of infants to account for continuum of…	The project works in four regions of Tanzania mainland, Arusha, Tanga, Kilimanjaro and Dodoma. In 2018 the project is expected to cover ten more regions in Tanzania mainland, prioritization is based on immunization performance for the past two to three years.	Maternal Vaccination / Immunization		Medic Mobile		1.1 Lack of population denominator,1.2 Delayed reporting of events,1.3 Lack of quality/reliable data,1.5 Lack of access to information or data,1.6 Insufficient utilization of data and information,1.7 Lack of unique identifiers,2.1 Insufficient supply of commodities,5.4 Loss to follow-up,6.4 Delayed provision of care	A. Census, population information & data warehouse,B. Civil Registration and Vital Statistics,C. Client applications,E. Clinical terminology and classifications,F. Community-based Information System,G. Data interchange interoperability and accessibility,H. Electronic Medical Record,X. SHR and health information repositories	yes		Yes	Yes						HL7 FHIR, HL7 v2, ATNA - Audit Trail and Node Authentication, PIX or PIXm - (Mobile) Patient Identifier Cross Reference, GS1, JSON	Clients: 450000, Health Workers: 2488, Facilities: 1300			no
Malaria Case-based Reporting mobile application	Myanmar		31/05/2016		Save the Children International	The Global Fund	PSI			Kathryn Rosecrans, kathryn.rosecrans@savethechildren.org	The Myanmar Malaria Case-based reporting mobile application is used by village health volunteers to report testing and treatment of malaria cases. The Android application collects data on malaria cases’ village of residence, diagnosis, and treatment and sends it to a DHIS2 database. It allows stakeholders to access geospatial visualization of malaria tests and cases, village-based case informatio…	Currently deployed in five states and regions, with planned expansion to more.	Malaria		DHIS 2		1.2 Delayed reporting of events,1.5 Lack of access to information or data,1.6 Insufficient utilization of data and information	B. Civil Registration and Vital Statistics,E. Clinical terminology and classifications,F. Community-based Information System	yes										Clients: 0, Health Workers: 800, Facilities: 0			no
Men Stand Up: mobile research and human-centered design to engage men in sexual health decisions	India		30/11/2016	31/05/2018	Youth Development Labs	Bill and Melinda Gates Foundation (BMGF)	FSG,Viamo			Rebecca Hope, REBECCA.HOPE@MAIL.HARVARD.EDU	Men Stand Up aims to bring young men’s voices to the forefront. We seek to uncover their perspectives on gender, fatherhood and family planning, masculinity and vulnerability, gender-based violence, and unemployment. The findings will help generate future directions for sexual and reproductive health and rights programming with young men. We conducted an anonymous IVR mobile survey of 840 young m…	Kenya, India	Adolescents and sexual and reproductive health,Other adolescent and youth health,Other cross cutting,Comprehensive sexuality education,Contraception/family planning,HIV/AIDS,Other sexual and reproductive health,Safe abortion care,Sexually Transmitted Infections (STIs),Other wellness and mental health		IVR		1.5 Lack of access to information or data,2.2 Insufficient supply of services,3.1 Poor patient experience,3.2 Insufficient health worker competence,3.7 Poor adherence to guidelines,4.1 Lack of alignment with local norms,4.2 Not addressing individual beliefs and practices,5.1 Low demand for services	E. Clinical terminology and classifications,I. Emergency response system,M. Health finance and insurance system,N. Health Management Information System,R. Laboratory and Diagnostic System,S. Learning and Training System,T. Logistics Management Information System,U. Pharmacy Information System	no							www.menstandup.org				District: Uttar Pradesh [Clients: 840, Health Workers: 0, Facilities: 0]		no
Detecting TB with eDetection	India		30/11/2010		Operation ASHA	USAID				Sonali Batra, sonali.batra@opasha.org	Using a decision-based algorithm, eDetection analyses a patient's responses in the form of a questionnaire to identify potential TB cases, who are then tested for the disease. The guided diagnostic process is simple and easy-to-follow, which is necessary for disadvantaged communities where many persons are illiterate. The technology is easily downloaded and accessed using 3G connection. Responses…	Himachal Pradesh, Delhi NCR, Madhya Pradesh, Maharashtra, Odisha, Rajasthan	Tuberculosis		OpenHMIS		1.3 Lack of quality/reliable data,2.2 Insufficient supply of services,6.4 Delayed provision of care	C. Client applications,I. Emergency response system	no							https://www.opasha.org/blog/2016/09/20/active-case-finding-contact-tracing-application/			Clients: 2000, Health Workers: 192, Facilities: 211			no
Using eCompliance Biometrics to Combat TB Patient Default	India		30/11/2010		Operation ASHA	USAID				Sonali Batra, sonali.batra@opasha.org	For TB treatment, patients are enrolled into eCompliance by scanning their fingerprints at the time of registration with Operation ASHA. When patients go to a treatment center, their fingerprint is scanned along with that of the health worker present. This is proof that the medicine was given under direct supervision, per DOTS protocol. If a patient fails to show up, the health worker gets a SMS …	Himachal Pradesh, Delhi NCR, Madhya Pradesh, Maharashtra, Odisha, Rajasthan	Tuberculosis		SMS		1.2 Delayed reporting of events,1.3 Lack of quality/reliable data,1.5 Lack of access to information or data,1.6 Insufficient utilization of data and information,1.7 Lack of unique identifiers,2.1 Insufficient supply of commodities,3.2 Insufficient health worker competence,3.3 Low quality of health commodities,3.5 Insufficient continuity of care,3.6 Inadequate supportive supervision,3.7 Poor adher…	B. Civil Registration and Vital Statistics,C. Client applications,E. Clinical terminology and classifications,F. Community-based Information System,G. Data interchange interoperability and accessibility,H. Electronic Medical Record,N. Health Management Information System,O. Human Resource Information System,P. Identification registries and directories,Q. Knowledge Management,R. Laboratory and Dia…	no								https://en.wikipedia.org/wiki/ECompliance		Clients: 2000, Health Workers: 192, Facilities: 211			no
eAlert	India				Operation ASHA	USAID				Sonali Batra, sonali.batra@opasha.org	End users, mainly lab technicians, enter patient contact details and lab results onto the system which then sends the information over the internet to a central reporting system. An SMS message is sent to concerned health workers who inform patients of their status. eAlert system delivers lab results more quickly and efficiently and can be installed on any tablet. This decreases the delay in enro…	Madhya Pradesh, Odisha, Rajasthan, Maharashtra, Delhi NCR, Himachal Pradesh	Tuberculosis		SMS		1.2 Delayed reporting of events,1.3 Lack of quality/reliable data,1.4 Communication roadblocks,1.5 Lack of access to information or data,2.2 Insufficient supply of services,6.1 Inadequate workflow management	B. Civil Registration and Vital Statistics,C. Client applications,D. Client communication system,E. Clinical terminology and classifications,I. Emergency response system,J. Environmental monitoring systems	no							https://www.opasha.org/blog/2016/09/20/lab-result/				District: Delhi [Clients: 2000, Health Workers: 192, Facilities: 211]		no
eReceipt	India		30/11/2010		Operation ASHA	USAID				Sonali Batra, sonali.batra@opasha.org	eReceipt records the presence of the concerned persons through biometrics. The application menu allows the community health workers/supervisor to make or collect payments to village level workers, volunteers and others. The moment the payment is recorded, a SMS is sent to the beneficiary, and the information is recorded in the server. The server automatically generates daily, weekly and monthly f…				SMS		1.2 Delayed reporting of events,1.4 Communication roadblocks,6.1 Inadequate workflow management	B. Civil Registration and Vital Statistics,D. Client communication system,J. Environmental monitoring systems	no							https://www.opasha.org/blog/2016/09/20/ereceipt/			Clients: 2000, Health Workers: 192, Facilities: 211			no
Electronic Medical Records System	India		30/11/2010		Operation ASHA	USAID				Sonali Batra, sonali.batra@opasha.org	Electronic Medical Record compiles data from all of Operation ASHA's applications, including eCompliance, eDetection and eAlert. EMR is downloaded onto tablets, which have internet or SMS connectivity. All data are uploaded onto a server, which collates it into various reports. Data is regularly analyzed by supervisors within Operation ASHA. EMR has eliminated the staff needed for data collection…	Himachal Pradesh, Delhi NCR, Madhya Pradesh, Maharashtra, Odisha, Rajasthan			OpenHMIS		1.2 Delayed reporting of events,1.3 Lack of quality/reliable data,1.5 Lack of access to information or data,1.6 Insufficient utilization of data and information,6.4 Delayed provision of care	B. Civil Registration and Vital Statistics,C. Client applications,E. Clinical terminology and classifications,F. Community-based Information System	no							https://www.opasha.org/blog/2016/09/20/electronic-medical-record-system/			Clients: 2000, Health Workers: 192, Facilities: 211			no
Trip Tracker	India		30/11/2010		Operation ASHA	USAID				Sonali Batra, sonali.batra@opasha.org	Trip Tracker is an application similar to the one used by the taxi services like Uber. It records every movement of CHW’s Tablet and calculates the distance covered by CHWs and motorcycle ambulances run by Operation ASHA on behalf of Build Cambodia Foundation. The application also records the time spent on every trip. This has greatly helped in improving the productivity of the ambulances, cover …	Madhya Pradesh, Odisha, Rajasthan, Maharashtra, Delhi NCR, Himachal Pradesh			SMS		1.1 Lack of population denominator,1.5 Lack of access to information or data,1.6 Insufficient utilization of data and information,3.2 Insufficient health worker competence,5.2 Geographic inaccessibility,6.5 Inadequate access to transportation	A. Census, population information & data warehouse,E. Clinical terminology and classifications,F. Community-based Information System,N. Health Management Information System,V. Public health and disease surveillance	no							https://www.opasha.org/blog/2017/12/30/trip-tracker/			Clients: 2000, Health Workers: 192, Facilities: 211			no
Nighedaasht	Pakistan		31/01/2018	30/12/2020	Aga Khan University + Aga Khan Health Service, Pakistan	Aga Khan Foundation Canada,Global Affairs Canada	Aga Khan Health Service, Pakistan			Tehniat Shaikh, tehniat.shaikh@akdn.org	The Nighedaasht mobile app aims to improve the quality, coverage and access to maternal, newborn and child health (MNCH) services by digitising antenatal care, delivery, and postnatal care; strengthening the referral systems and improving communication between community midwives (CMWs) and obstetricians/gynecologists; and building capacity of CMWs through educationl videos.	Gilgit-Baltistan and Chitral	Adolescents and sexual and reproductive health,Health Promotion,Birth preparedness,Elimination of Mother to Child Transmission (eMTCT) of HIV/AIDs and Syphilis (EMTCT/PMTCT),Intrapartum care (labor and delivery),Maternal Vaccination / Immunization,Other maternal health,Postpartum care,Pregnancy/antenatal care,Childhood vaccinations / immunization,Malformations/birth defects,Other newborn and chil…		SMS,Voice,Native Android		1.3 Lack of quality/reliable data,1.4 Communication roadblocks,1.5 Lack of access to information or data,1.6 Insufficient utilization of data and information,1.7 Lack of unique identifiers,2.4 Insufficient supply of qualified health workers,3.1 Poor patient experience,3.2 Insufficient health worker competence,3.5 Insufficient continuity of care,5.2 Geographic inaccessibility,5.4 Loss to follow-up…	C. Client applications,D. Client communication system,E. Clinical terminology and classifications,F. Community-based Information System,G. Data interchange interoperability and accessibility,L. Geographic Information Systems,M. Health finance and insurance system,N. Health Management Information System,P. Identification registries and directories,V. Public health and disease surveillance,X. SHR a…	no		Yes	Yes	Yes					JSON, XForms		District: گلگت بلتستان [Clients: 776, Health Workers: 36, Facilities: 0], District: خیبر پختونخوا [Clients: 540, Health Workers: 24, Facilities: 0]		no
eSurvey	India		30/11/2010		Operation ASHA	USAID				Sonali Batra, sonali.batra@opasha.org	eSurvey is an application that is used to carry out surveys. It records the GPS location and the time of every survey, along with the fingerprint of the person being surveyed. This is done so as to prevent a surveyor from ‘filling up’ surveys on their own, rather than seeking new survey subjects. The application sends the data to the back-end, where it is collated automatically for use by researc…				OpenHMIS		1.3 Lack of quality/reliable data,1.6 Insufficient utilization of data and information,1.7 Lack of unique identifiers	C. Client applications,F. Community-based Information System,X. SHR and health information repositories	no							https://www.opasha.org/blog/2017/12/30/e-survey/			Clients: 2000, Health Workers: 192, Facilities: 211			no
Medical Incident Reporting System Innovation (MIRSI)	Ethiopia		01/03/2017	30/06/2018	Jhpiego Ethiopia	Jhpiego	Jhpiego Ethiopia			Fiseha Tesfaw, fiseha.tesfaw@jhpiego.org	Project aims to provide a medical incident reporting system. The current system is not anonymous, is punitive, or not in place at all, an easier, technology supported voluntary medical incidents reporting system was necessary. Project has been tasted in six tertiary level hospitals and proved the technology driven approach has given the number of incidents reported a huge boost.	Ethiopia, Addis Ababa			Commcare,SMS		1.2 Delayed reporting of events,1.3 Lack of quality/reliable data,1.4 Communication roadblocks,1.5 Lack of access to information or data,1.6 Insufficient utilization of data and information,4.1 Lack of alignment with local norms	B. Civil Registration and Vital Statistics,C. Client applications,D. Client communication system,E. Clinical terminology and classifications,F. Community-based Information System,S. Learning and Training System	yes		Yes	Yes	Yes					JSON		District: Addis Ababa [Clients: 490, Health Workers: 250, Facilities: 6]		no
Nivi	Global		26/10/2016	01/01/1970	Nivi, Inc.	Grand Challenges Canada,Merck for Mothers,Packard Foundation	Jhpiego,Marie Stopes Kenya,Population Services International,Merck / MSD,Society for Family Health,Ipas Foundation			Ben Bellows, ben@nivi.io	Nivi leverages conversational messaging to bridge the information and access gap that men and women routinely face in taking action on their health journey. Conceptualized through a framework of incrementally greater demonstrated “intent”, Nivi begins by reaching consumers with meta-tagged messaging. Consumers then initiate an automated conversation via popular messaging platforms. Conversations …	Nivi is a consumer-facing digital health company offering AI-powered conversational experience for anyone via FB Messenger and WhatsApp. While Nivi has integrated with health systems in Kenya, India, and Nigeria, the askNivi chatbot is available in english globally through our WhatsApp channels.	Adolescents and sexual and reproductive health,Other adolescent and youth health,Youth friendly services,Tuberculosis,Intrapartum care (labor and delivery),Maternal Vaccination / Immunization,Postpartum care,Pregnancy/antenatal care,Postnatal/newborn care,Comprehensive sexuality education,Contraception/family planning,Female genital mutilation,HIV/AIDS,Human papillomavirus (HPV) and cervical canc…		WhatsApp	Scaling up	1.2 Delayed reporting of events,1.3 Lack of quality/reliable data,1.4 Communication roadblocks,1.5 Lack of access to information or data,1.6 Insufficient utilization of data and information,2.2 Insufficient supply of services,3.5 Insufficient continuity of care,3.7 Poor adherence to guidelines,4.2 Not addressing individual beliefs and practices,5.1 Low demand for services,5.3 Low adherence to tre…	B. Civil Registration and Vital Statistics,C. Client applications,D. Client communication system,E. Clinical terminology and classifications,F. Community-based Information System,G. Data interchange interoperability and accessibility,I. Emergency response system,P. Identification registries and directories,R. Laboratory and Diagnostic System,T. Logistics Management Information System,U. Pharmacy …	no							https://nivi.io		SNOMED, JSON	Clients: 2000000, Health Workers: 0, Facilities: 0			no
eCounseling	India		30/11/2010		Operation ASHA	USAID				Sonali Batra, sonali.batra@opasha.org	eCounseling ensures high quality counseling of each patient treated by Operation ASHA and their immediate circle. This is done through a series of short videos and question answers. A patient's treatment cannot be started without completing Operation ASHA's counseling model.	Madhya Pradesh, Odisha, Himachal Pradesh, Delhi NCR, Maharashtra, Rajasthan			OpenHIM		1.3 Lack of quality/reliable data,1.4 Communication roadblocks,1.5 Lack of access to information or data	C. Client applications,D. Client communication system,E. Clinical terminology and classifications	no								https://www.opasha.org/blog/2017/12/30/e-counseling/		Clients: 2000, Health Workers: 192, Facilities: 211			no
eQuality	India		30/11/2010		Operation ASHA	USAID				Sonali Batra, sonali.batra@opasha.org	To ensure quality audit, an auditor visits a treatment center supported by Operation ASHA, or travels with a community healthcare worker (CHW). In observing the work of the center or CHW, the auditor interviews patients using OpASHA's eQuality app. Based on these responses, the auditor awards a score to the center or CHW, which determines if the CHW receives a payment incentive every month. This …	Madhya Pradesh, Himachal Pradesh, Odisha, Delhi NCR, Rajasthan, Maharastra			OpenHIM		3.1 Poor patient experience,3.2 Insufficient health worker competence,3.3 Low quality of health commodities,3.5 Insufficient continuity of care,3.6 Inadequate supportive supervision	M. Health finance and insurance system,N. Health Management Information System,O. Human Resource Information System,P. Identification registries and directories,Q. Knowledge Management	no								https://www.opasha.org/blog/2017/06/08/equality/		Clients: 1990, Health Workers: 192, Facilities: 211			no
eFAQ	India		30/11/2010		Operation ASHA	USAID				Sonali Batra, sonali.batra@opasha.org	Operation ASHA’s providers use eFAQ to quickly answer common questions they may encounter in the field. eFAQ works with OpASHA’s curated database of frequently asked questions on tuberculosis, side effects, risk factors, and related health topics. The app accommodates multiple languages, making information accessible to all field workers. eFAQ does not require an internet connection. This is impo…	Madhya Pradesh, Himachal Pradesh, Odisha, Delhi NCR, Maharashtra, Rajasthan	Tuberculosis		OpenHIM		1.3 Lack of quality/reliable data,1.4 Communication roadblocks,1.5 Lack of access to information or data	C. Client applications,D. Client communication system,E. Clinical terminology and classifications	no								https://www.opasha.org/blog/2017/06/08/efaq/		Clients: 2000, Health Workers: 192, Facilities: 211			no
eNutrition	India		30/11/2010		Operation ASHA	USAID				Sonali Batra, sonali.batra@opasha.org	This application tracks delivery of nutrition given by social health activists (Asha workers) appointed by the Government of India. The products are provided to pregnant woman and other disadvantage persons.		Infant/child nutrition and micronutrient deficiency,Malnutrition,Micronutrient deficiency,Other nutrition and metabolic disorders		OpenHMIS		2.1 Insufficient supply of commodities	H. Electronic Medical Record	yes								https://www.opasha.org/blog/2017/12/30/e-nutrition-2/		Clients: 2000, Health Workers: 192, Facilities: 211			no
personal women’s health advice via mobile chat	Kenya		31/05/2017	31/12/2021	Lily Health	None (for-profit company)	Jacaranda Health			MacGregor, Mac@lily.health	The technology aims to provide women: 1. Expert reproductive health advice 2. Easily accessible on all mobile phones 2.Private messaging format that is comfortable to use	Rural and Urban Kenya	Birth preparedness,Elimination of Mother to Child Transmission (eMTCT) of HIV/AIDs and Syphilis (EMTCT/PMTCT),Intrapartum care (labor and delivery),Maternal Vaccination / Immunization,Other maternal health,Postpartum care,Pregnancy/antenatal care,Comprehensive sexuality education,Contraception/family planning,HIV/AIDS,Human papillomavirus (HPV) and cervical cancer,Infertility,Other sexual and rep…		SMS,Web		1.4 Communication roadblocks,1.7 Lack of unique identifiers,2.4 Insufficient supply of qualified health workers,3.1 Poor patient experience,4.1 Lack of alignment with local norms,4.2 Not addressing individual beliefs and practices,5.2 Geographic inaccessibility,6.2 Lack of or inappropriate referrals,6.3 Poor planning and coordination,6.5 Inadequate access to transportation	D. Client communication system,L. Geographic Information Systems,M. Health finance and insurance system,S. Learning and Training System,T. Logistics Management Information System,V. Public health and disease surveillance,X. SHR and health information repositories,Y. Telemedicine	no							https://lily.health/		JSON	Clients: 2000, Health Workers: 1, Facilities: 1			no
OpenELIS Global in Cote d'Ivoire	Côte d'Ivoire		01/01/2011	01/01/1970	I-TECH/UW	Centers for Disease Control (CDC),COVID-19,DIAL,Digital Square,United Nations	Ministry of Health, All in-Country IPS			Casey Iiams-Hauser, caseyi@uw.edu	OpenELIS is used to improve the quality of lab results and make producing high quality work easier for the users. Users are primarily medical lab personnel. Lab Technicians, Reception, Biologists, and Management. The data links to national viral load and PMTCT dashboards which allow lab data to be used in decision making by a wide variety of stakeholders. OpenELIS is also interoperable with the S…	Nationwide. Currently in the regional and reference labs, covering 100% of viral load testing facilities. OpenELIS exists in the majority of general hospital and reference labs in the country.	COVID-19,Ebola Viral Disease (EVD),Hepatitis,Influenza,Measles,Meningitis,Other hemorrhagic fever (e.g. Lassa fever),Other infectious diseases (non-vector borne),Pneumonia,Polio,Tuberculosis,Elimination of Mother to Child Transmission (eMTCT) of HIV/AIDs and Syphilis (EMTCT/PMTCT),Dengue,HIV/AIDS,Chikungunya,Malaria,West Nile fever,Yellow fever,Zika		OpenELIS Global		1.2 Delayed reporting of events,1.3 Lack of quality/reliable data,1.5 Lack of access to information or data,1.6 Insufficient utilization of data and information,2.3 Insufficient supply of equipment,3.7 Poor adherence to guidelines,5.4 Loss to follow-up,6.4 Delayed provision of care	B. Civil Registration and Vital Statistics,C. Client applications,E. Clinical terminology and classifications,F. Community-based Information System,G. Data interchange interoperability and accessibility,K. Facility Management Information System,R. Laboratory and Diagnostic System	yes		Yes	Yes			https://github.com/I-TECH-UW/OpenELIS-Global-2	http://openelis-global.org/getting-started/demo/	http://docs.openelisci.org/en/latest/	CDA - Clinical Document Architecture, HL7 FHIR, HL7 v2, LOINC	Clients: 1000000, Health Workers: 1000, Facilities: 104			no
OpenELIS Global in Haiti	Haiti		01/04/2007	29/09/2018	University of Washington	Centers for Disease Control (USA)	Centre Haïtien pour le Renforcement du Système de Santé CHARESS,Ministère de la Santé Publique et de la Population			Casey B. Iiams-Hauser, caseyi@uw.edu	OpenELIS (OE) Global is designed to manage laboratory data, activity, and workflow. OE interfaces with a number of the most standard analyzers used in public health and clinical laboratories. Users are predominately clinical lab personnel. The current release (v8.2) is scheduled for summer 2018 and includes the ability to interface with an electronic medical record built on OpenMRS (iSantéPlus) w…	Used in 4 clinical sites as of May 2018	Tuberculosis,HIV/AIDS		OpenELIS Global		1.2 Delayed reporting of events,1.3 Lack of quality/reliable data,1.5 Lack of access to information or data,1.6 Insufficient utilization of data and information,3.5 Insufficient continuity of care,6.1 Inadequate workflow management	B. Civil Registration and Vital Statistics,C. Client applications,E. Clinical terminology and classifications,F. Community-based Information System,J. Environmental monitoring systems,P. Identification registries and directories	yes		Yes	Yes			https://github.com/openelisglobal		https://sites.google.com/site/openelisglobal/global-implementation	HL7 v2, LOINC		District: Département de l'Ouest [Clients: 0, Health Workers: 0, Facilities: 4]		no
The Global Healthsites mapping project	Global		01/12/2014	01/01/1970	The Global Healthsites Mapping Project	Digital Square,Humanitarian Innovation Fund,The International Committee of the Red Cross,USAID	Médecins Sans Frontières,The International Committee of the Red Cross,Radiant Earth,Kartoza,eHealthAfrica,Humanitarian OpenStreetmap Team,CartONG,International Hospital Federation,Humanitarian Data Exchange,AfrimapR,International Society for Infectious Diseases,IT4LIFE,The MissingMaps			Mark Herringer, sharehealthdata@healthsites.io	Healthsites community is focused on three key things: 1. Enabling national health agencies and organisations to share and contribute data to OpenStreetMap 2. Enable collaboration between national health agencies and volunteer communities 3. Connecting multiple data streams to build higher quality data	The Global Healthsites Mapping Project is building a global commons of health facility data by making OpenStreetMap useful to the medical community and humanitarian sector. This open data approach invites organisations to share health facility data and collaborate to establish an accessible global baseline of health facility data.	Emergency Medical Services,Health Promotion,Immunizations,Infection Prevention Control,Preparedness,Birth preparedness,Pregnancy/antenatal care		ODK,Web	Opportunity and Ideation, Preparation and Scoping, Analysis and Design, Implementation Planning, Developing or Adapting Solution, Piloting and Evidence Generation, Package and Advocacy, Deploying	1.2 Delayed reporting of events,1.3 Lack of quality/reliable data,1.5 Lack of access to information or data,1.7 Lack of unique identifiers,2.1 Insufficient supply of commodities,2.2 Insufficient supply of services,2.3 Insufficient supply of equipment,2.4 Insufficient supply of qualified health workers,3.1 Poor patient experience,3.5 Insufficient continuity of care,5.1 Low demand for services	B. Civil Registration and Vital Statistics,C. Client applications,E. Clinical terminology and classifications,H. Electronic Medical Record,I. Emergency response system,K. Facility Management Information System,L. Geographic Information Systems,M. Health finance and insurance system,P. Identification registries and directories,U. Pharmacy Information System,X. SHR and health information repositori…	yes		Yes	Yes			https://wiki.openstreetmap.org/wiki/Global_Healthsites_Mapping_Project	https://healthsites.io/	https://github.com/healthsites/healthsites/wiki	JSON, XForms	Clients: 8, Health Workers: 1008, Facilities: 898888			no
Mobile Training and Support (MOTS)	Sierra Leone		01/02/2017	30/11/2019	EBODAC (Ebola Vaccine Deployment, Acceptance and Compliance)	Innovative Medicines Initiative	London School of Hygiene & Tropical Medicine,Janssen Pharmaceutical Companies,World Vision International,Grameen Foundation			Frederick F. Kamara (World Vision-SL), Fredrick_kamara@wvi.org	The objective of the MOTS is to strengthen the Community Health Worker (CHW) program in support of preparedness of outbreak prevention measures, including vaccination. The development of MOTS will support building a foundation of knowledge, evidence and partnerships to be better equipped for Ebola vaccination and better prepared should a future Ebola outbreak occur.	Bo (5 chiefdoms) and Kambia (7 chiefdoms) district	Ebola Viral Disease (EVD),Childhood vaccinations / immunization		IVR,MOTECH		3.2 Insufficient health worker competence,5.2 Geographic inaccessibility,5.3 Low adherence to treatments	N. Health Management Information System,V. Public health and disease surveillance,W. Research information system	yes		Yes	Yes	Yes			https://youtu.be/8AsoWxMAUqw				District: Kambia District [Clients: 5000, Health Workers: 819, Facilities: 0], District: Bo District [Clients: 300, Health Workers: 125, Facilities: 0]		no
ImTeCHO (Innovative Mobile Phone Technology for Community Health Operations)	India		03/05/2013	30/03/2018	SEWA Rural	ICMR,MacArthur Foundation,World Health Organization (WHO)	Arguesoft India limited, Gandhinagar, Gujarat, India,department of health and family welfare, Gujarat, India,ICMR, India			Pankaj Shah, pankaj8892@yahoo.co.in	The aim of this study is to test the effectiveness of the ImTeCHO intervention in improving coverage of proven MNCH (maternal, newborn and child health) services through a cluster randomized trial in tribal areas of Gujarat, India. The primary objective of the trial is to examine the effect of ImTeCHO in the form of job aid to ASHAs (community health workers) during their scheduled home visits to…	3 tribal districts of Gujarat, India	Birth preparedness,Maternal Vaccination / Immunization,Other maternal health,Postpartum care,Pregnancy/antenatal care,Breastfeeding,Child growth and development,Childhood vaccinations / immunization,Infant/child nutrition and micronutrient deficiency,Integrated Management of Newborn and Childhood Infections (IMNCI),Malformations/birth defects,Other newborn and child health,Postnatal/newborn care,…		Adobe Forms,IVR,Voice,Web		2.1 Insufficient supply of commodities,2.2 Insufficient supply of services,2.4 Insufficient supply of qualified health workers,3.1 Poor patient experience,3.2 Insufficient health worker competence,3.3 Low quality of health commodities,3.5 Insufficient continuity of care,3.6 Inadequate supportive supervision,3.7 Poor adherence to guidelines,5.1 Low demand for services,5.2 Geographic inaccessibilit…	G. Data interchange interoperability and accessibility,H. Electronic Medical Record,I. Emergency response system,J. Environmental monitoring systems,L. Geographic Information Systems,M. Health finance and insurance system,N. Health Management Information System,O. Human Resource Information System,P. Identification registries and directories,Q. Knowledge Management,R. Laboratory and Diagnostic Sy…	yes		Yes	Yes	Yes					ISO 3166		District: Gujarat [Clients: 20000, Health Workers: 500, Facilities: 11]		no
Instant OpenHIE	South Africa		01/12/2019	01/01/1970	Jembi Health Systems	COVID-19,Digital Square	IntraHealth			Daniel Futerman, daniel.futerman@jembi.org	The Instant OpenHIE project aims to address the primary needs of (i) allowing implementers to engage with a preconfigured health information exchange solution and running tools (based on the architecture) and test their applicability and functionality with a real health context problem; and (ii) having a packaged reference version of the OpenHIE architecture that is comprised of a set of referenc…	A global open source community	Immunizations,Infection Prevention Control,Other cross cutting,Surveillance,COVID-19,Elimination of Mother to Child Transmission (eMTCT) of HIV/AIDs and Syphilis (EMTCT/PMTCT),HIV/AIDS		DHIS 2,HAPI FHIR,OpenHIM,iHRIS,OpenCR	Opportunity and Ideation, Preparation and Scoping, Analysis and Design, Developing or Adapting Solution	1.3 Lack of quality/reliable data,1.7 Lack of unique identifiers,3.5 Insufficient continuity of care	C. Client applications,P. Identification registries and directories,X. SHR and health information repositories	no		Yes	Yes			https://openhie.github.io/instant/		https://openhie.github.io/instant/	ADX - Aggregate Data Exchange, HL7 FHIR, PDQ or PDQm - (Mobile) Patient Demographics Query, ATNA - Audit Trail and Node Authentication, PIX or PIXm - (Mobile) Patient Identifier Cross Reference	Clients: 0, Health Workers: 0, Facilities: 0			no
Blood Safety Strengthening Programme: Blood Safety Information System (BSIS) Implementation	Ghana		03/10/2016	31/03/2019	Jembi Health Systems NPC	Centers for Disease Control (CDC)	Safe Blood for Africa (SBFA),National Blood Service Ghana (NBSG)			Rhonwyn Cornell, rhonwyn.cornell@jembi.org	Safe blood is used to treat postpartum haemorrhage, childhood malaria, severe anemia, trauma and surgery. The BSSP develops and implements BSIS, an open source system designed to manage donor and donation information from the point of donation to transfusion. BSIS is for resource-limited blood services and supports AfSBT accreditation processes. Our implementations follows international good prac…	Blood Safety Strengthening Programme (BSSP) has implemented the Blood Safety Information System (BSIS) at the Southern Area Blood Centre (SABC) in Accra. The system was implemented between October 2016 and May 2017 and has been in operational use at the centre since May 2017. Jembi and the National Blood Service Ghana (NBSG) are currently planning a rollout of BSIS to the Northern Area Blood Cent…	Blood Safety,Emergency Medical Services,Road traffic injuries,Intrapartum care (labor and delivery),Postpartum care,Malaria		Blood Safety Information System (BSIS)		1.3 Lack of quality/reliable data,1.5 Lack of access to information or data,1.7 Lack of unique identifiers,2.1 Insufficient supply of commodities,3.3 Low quality of health commodities	C. Client applications,E. Clinical terminology and classifications,H. Electronic Medical Record,O. Human Resource Information System,X. SHR and health information repositories	yes							http://DEMO.bsis.jembi.org	https://jembiprojects.jira.com/wiki/spaces/BSSPBSIS/pages/50855950/Blood+Safety+Strengthening+Programme+BSIS+Blood+Safety+Information+System?moved=true			District: Greater Accra Region [Clients: 43154, Health Workers: 20, Facilities: 1]		no
Uganda Strengthening Human Resources for Health	Uganda				IntraHealth International	USAID				IntraHealth International, intrahealth@intrahealth.org	Provide districts with comprehensive packages of interventions, including human resource information systems, training, supervision support, and gender and management guidelines that make workplaces fairer and safer.	Nationwide			iHRIS		2.4 Insufficient supply of qualified health workers	L. Geographic Information Systems	yes		Yes	Yes							Clients: 41000000, Health Workers: 40000, Facilities: 5000			no
mHero Liberia	Liberia		01/01/2014		IntraHealth International	USAID				IntraHealth International, mHero@intrahealth.org	mHero is a two-way, mobile phone-based communication system that uses basic text messaging, or SMS, to connect ministries of health and health workers. mHero operates on simple talk-and-text mobile devices—no smartphone or tablet required. IntraHealth International and UNICEF created mHero in August 2014 to support health-sector communication during the Ebola outbreak in Liberia.	Nationwide			RapidPro		1.4 Communication roadblocks,5.2 Geographic inaccessibility,6.1 Inadequate workflow management	D. Client communication system,J. Environmental monitoring systems,V. Public health and disease surveillance	yes		Yes	Yes							Clients: 1000000, Health Workers: 1000, Facilities: 1000			no
Maternal Health Open MRS Sierra Leone	Sierra Leone		12/09/2018	23/11/2023	World Health Oganization	USAID	PATH			Digital Health Lead, digitalhealthatlas@gmail.com	National	National	Burns,Drowning		Bamboo,Commcare				no	Yes - With restrictions								ISCO 88		District: Tonkolili District [Clients: 0, Health Workers: 0, Facilities: 0]		no
cStock Epi Sierra Leone	Sierra Leone		07/02/2006	20/07/2020	World Health Oganization	USAID	PATH			Digital Health Lead, digitalhealthatlas@gmail.com	National	National	Communicable diseases in humanitarian settings		Bamboo		4.1 Lack of alignment with local norms	S. Learning and Training System	yes	Yes - With restrictions								ADX - Aggregate Data Exchange, CIEL		District: Bo District [Clients: 0, Health Workers: 0, Facilities: 0]		no
Building a national health map in a week	Cameroon		15/12/2015	22/12/2015	Nafundi	Bill and Melinda Gates Foundation (BMGF)	World Health Organization,Centers for Disease Control,Ministry of Health			Yaw Anokwa, yanokwa@nafundi.com	To build on the country's micro-planning success, the Ministry of Health chose to create a detailed and up-to-date map with important points of interest like health facilities, settlements, markets, churches/mosques, schools and health area boundaries. These locations are critical for planning immunization campaigns and the easiest way to build this national health map was with mobile data collec…	Cameroon	Polio		ODK		1.3 Lack of quality/reliable data,1.5 Lack of access to information or data	C. Client applications,E. Clinical terminology and classifications	yes		Yes	Yes						XForms	Clients: 0, Health Workers: 0, Facilities: 0			no
Global Digital Health Index	United States				Global Digital Health Index	Bill and Melinda Gates Foundation (BMGF),HIMSS,Johnson & Johnson,Royal Philips	Global Development Incubator,HealthEnabled			GDHI, info@digitalhealthindex.org	The Global Digital Health Index is an interactive digital resource that tracks, monitors, and evaluates the use of digital technology for health across countries.	Global			Web		1.3 Lack of quality/reliable data,1.5 Lack of access to information or data,1.6 Insufficient utilization of data and information,1.7 Lack of unique identifiers,2.2 Insufficient supply of services,2.4 Insufficient supply of qualified health workers,3.2 Insufficient health worker competence	C. Client applications,E. Clinical terminology and classifications,F. Community-based Information System,I. Emergency response system,L. Geographic Information Systems,N. Health Management Information System,X. SHR and health information repositories	no		Yes	Yes	Yes			https://www.digitalhealthindex.org			Clients: 0, Health Workers: 0, Facilities: 0			no
eLQAS: Collecting real-time polio vaccination data	South Sudan		01/11/2014	15/11/2014	Nafundi	Bill and Melinda Gates Foundation (BMGF)	Ministry of Health,CORE Group			Yaw Anokwa, yanokwa@nafundi.com	eLQAS is an electronic version of LQAS that uses phones and tablets to improve rapid monitoring of polio vaccination. Implemented as a free and open-source form in Open Data Kit, eLQAS enables real time results, increased data quality, improved accountability, and easier implementation.	South Sudan	Polio		ODK		1.3 Lack of quality/reliable data,1.5 Lack of access to information or data	C. Client applications,E. Clinical terminology and classifications	yes		Yes	Yes						XForms		District: Central Equatoria [Clients: 0, Health Workers: 0, Facilities: 0]		no
Documenting a focused polio vaccination round	Kenya		29/01/2018	04/02/2018	Nafundi	Bill and Melinda Gates Foundation (BMGF)	WHO,Ministry of Health			Yaw Anokwa, yanokwa@nafundi.com	The vaccination round aimed to reach more than 726,000 children under five years of age in accessible areas of Banadir, Lower and Middle Shabelle regions. The round was supported by some 3,500 personnel including vaccinators, social mobilizers, monitors and supervisors. To help provide accurate, timely, and comprehensive information about vaccination activities, ODK was used to. More than 200 sup…	Mogadishu	Polio		ODK		1.3 Lack of quality/reliable data,1.5 Lack of access to information or data	C. Client applications,E. Clinical terminology and classifications	yes		Yes	Yes						XForms		District: Nairobi [Clients: 0, Health Workers: 3500, Facilities: 0]		no
Lorem Ipsum for Digital Health	Uganda				IntraHealth International	Digital Square				IntraHealth International, intrahealth@intrahealth.org	Lorem Ipsum for Digital Health will create a harmonized synthetic data generator that can be used by software developers and researchers to improve the functionality and data analysis capabilities of DHIS2, OpenMRS, iHRIS, and OpenInfoMan. This new data will be statistically similar to country-level realities yet totally safe for public usage across the global digital health community		Other cross cutting		DHIS 2,OpenMRS		1.3 Lack of quality/reliable data,1.6 Insufficient utilization of data and information	C. Client applications,F. Community-based Information System	yes		Yes	Yes						HL7 FHIR	Clients: 1, Health Workers: 1, Facilities: 1			no
OpenLMIS	United States		01/01/2012	01/01/2050	OpenLMIS (VillageReach)	Bill and Melinda Gates Foundation (BMGF),Digital Square,Life Saving Commodities Practitioners Network,PEPFAR,Rockefeller Foundation,USAID	John Snow Inc,Chemonics,CHAI,NextLeaf Analytics,Ona,Thoughtworks			Rebecca Alban, info@openlmis.org	OpenLMIS is a state-of-the-art, web-enabled, enterprise class electronic LMIS solution that facilitates the requisition and resupply process in low-resource settings for health commodities. The result is more complete, accurate and timely data for decision-making— essential to reducing stockouts, managing waste and losses, and operating an effective and efficient supply chain. Users range from fa…	OpenLMIS manages and automates logistics processes at over 10,000 health facilities across Africa, across all major health programs including EPI (vaccines). Including Tanzania, Zambia, Mozambique, Benin, Malawi, Cote d'Ivoire	Immunizations,Other cross cutting,Hepatitis,Influenza,Measles,Meningitis,Other hemorrhagic fever (e.g. Lassa fever),Other infectious diseases (non-vector borne),Pneumonia,Polio,Tuberculosis,Elimination of Mother to Child Transmission (eMTCT) of HIV/AIDs and Syphilis (EMTCT/PMTCT),Maternal Vaccination / Immunization,Other maternal health,Childhood vaccinations / immunization,Other newborn and chil…		OpenLMIS		1.2 Delayed reporting of events,1.3 Lack of quality/reliable data,1.5 Lack of access to information or data,1.6 Insufficient utilization of data and information,2.1 Insufficient supply of commodities,6.3 Poor planning and coordination	B. Civil Registration and Vital Statistics,C. Client applications,E. Clinical terminology and classifications,F. Community-based Information System,H. Electronic Medical Record	no		Yes	Yes	Yes		https://github.com/OpenLMIS	https://github.com/OpenLMIS	docs.openlmis.org	CSD - Care Services Discovery, HL7 v3, GS1, JSON	Clients: 0, Health Workers: 10921, Facilities: 10921			no
Planwise - Optimizing Geospatial Network Coverage Program	United States		01/01/2017	31/12/2018	InSTEDD	Bill and Melinda Gates Foundation (BMGF),Xerox Foundation	ASLM,InSTEDD,Fondation Merieux,Concern Worldwide			Scott Teesdale, steesdale@instedd.org	PlanWise applies algorithms and geospatial optimisation techniques to existing data on population, road networks and health facilities, so health care planners can better understand the unmet health needs of their constituents and better locate future health facilities.	Ethiopia, Niger, Zambia, Zimbabwe, Malawi, Congo, Brazzaville, Cameroon, CAR, DRC, Gabon, Chad, Sao Tome	Ebola Viral Disease (EVD),Hepatitis,Influenza,Measles,Meningitis,Other hemorrhagic fever (e.g. Lassa fever),Other infectious diseases (non-vector borne),Pneumonia,Polio,Tuberculosis,Cardiovascular disease,Diabetes,Hypertension,Malnutrition,Metabolic and endocrine disorders,Other nutrition and metabolic disorders,Diseases of the kidney and the urinary system,Malaria,Other vector borne,Yellow fever…		Web		1.1 Lack of population denominator,1.3 Lack of quality/reliable data,1.5 Lack of access to information or data,2.2 Insufficient supply of services,2.3 Insufficient supply of equipment,2.4 Insufficient supply of qualified health workers,5.1 Low demand for services,5.2 Geographic inaccessibility,6.2 Lack of or inappropriate referrals,6.3 Poor planning and coordination,6.4 Delayed provision of care,…	A. Census, population information & data warehouse,C. Client applications,E. Clinical terminology and classifications,I. Emergency response system,K. Facility Management Information System,L. Geographic Information Systems,U. Pharmacy Information System,V. Public health and disease surveillance,Y. Telemedicine	yes		Yes	Yes	Yes		https://github.com/instedd/planwise	planwise.instedd.org	https://github.com/instedd/planwise		Clients: 100, Health Workers: 0, Facilities: 0			no
eLMIS Facility Edition (FE)	Zambia		01/06/2016		John Snow, Inc. (JSI)	USAID				Wendy Bomett, wendy_bomett@zm.jsi.com	eLMIS FE has recently been upgraded from a Java Swing based client server application to a web-based two tier application with a PostgreSQL database back-end. At each health facility implementation, it works on their local area network (LAN) to enable multiple user access to the same application. It supports off-line access to it from within the LAN, without having to use internet, since it is a …	530+ high volume hospitals and clinics are using eLMIS FE for their day-to-day facility level inventory management and dispensing to clients. Zanzibar is piloting FE for adoption to all health facilities. Swaziland is doing the same			OpenLMIS		1.3 Lack of quality/reliable data,1.5 Lack of access to information or data,1.7 Lack of unique identifiers,2.1 Insufficient supply of commodities	C. Client applications,E. Clinical terminology and classifications,H. Electronic Medical Record,X. SHR and health information repositories	yes		Yes	Yes	Yes		https://bitbucket.org/elmis-tzm/elmis-sdp-server			JSON		District: Copperbelt Province [Clients: 25000, Health Workers: 1500, Facilities: 530]		no
eLMIS Facility Edition (FE)	Swaziland				John Snow Inc.	USAID	John Snow Inc.			Ashraf Islam, ashraf_islam@jsi.com	eLMIS FE has recently been upgraded from a Java Swing based client server application to a web-based two tier application with a PostgreSQL database back-end. At each health facility implementation, it works on their local area network (LAN) to enable multiple user access to the same application. It supports off-line access to it from within the LAN, without having to use internet, since it is a …				OpenLMIS		1.3 Lack of quality/reliable data,1.5 Lack of access to information or data,1.7 Lack of unique identifiers,2.1 Insufficient supply of commodities	C. Client applications,E. Clinical terminology and classifications,H. Electronic Medical Record,X. SHR and health information repositories	yes		Yes	Yes	Yes		https://bitbucket.org/elmis-tzm/elmis-sdp-server			JSON		District: Lubombo [Clients: 0, Health Workers: 0, Facilities: 0]		no
eLMIS Facility Edition (FE)	United Republic of Tanzania				John Snow Inc.	USAID	John Snow Inc.			Ashraf Islam, ashraf_islam@jsi.com	eLMIS FE has recently been upgraded from a Java Swing based client server application to a web-based two tier application with a PostgreSQL database back-end. At each health facility implementation, it works on their local area network (LAN) to enable multiple user access to the same application. It supports off-line access to it from within the LAN, without having to use internet, since it is a …	Zanzibar			OpenLMIS		1.3 Lack of quality/reliable data,1.5 Lack of access to information or data,1.7 Lack of unique identifiers,2.1 Insufficient supply of commodities	C. Client applications,E. Clinical terminology and classifications,H. Electronic Medical Record,X. SHR and health information repositories	no		Yes	Yes	Yes		https://bitbucket.org/elmis-tzm/elmis-sdp-server			JSON		District: Unguja Kaskazini [Clients: 0, Health Workers: 0, Facilities: 0]		no
PharmaDex	Bangladesh		01/01/2014	31/03/2018	Management Sciences for Health	USAID				Kim Hoppenworth, khoppenworth@msh.org	Customize Software to Digitalize the National Medicines Registration Work Flow and Data Base	National Level Implementation			Pharmadex		1.3 Lack of quality/reliable data,1.5 Lack of access to information or data,3.3 Low quality of health commodities,6.1 Inadequate workflow management	C. Client applications,E. Clinical terminology and classifications,J. Environmental monitoring systems,O. Human Resource Information System	yes		Yes	Yes			https://github.com/MSH/Pharmadex	https://github.com/MSH/Pharmadex	https://github.com/MSH/Pharmadex/wiki		Clients: 100, Health Workers: 25, Facilities: 0			no
Implementation of a Performance-Based Financing Data System for Cameroon - using the open source tool Hesabu	Cameroon		01/02/2017	21/12/2018	Bluesquare	World Bank				Mfouapon N Henock, National Data Manager of PBF, henockmfouapon@yahoo.fr	Cameroon - Data System to Manage the performance based financing program including offline mobile data collection of quality of care and client satisfaction, the computation of program indicators, the calculation of incentive bonuses, the management of the PBF primary and subcontractor relationships and distribution of incentives. In addition, data is displayed publicly through open data dashboar…	6 regions - North, Far North, Northwest, Southwest, East, Littoral	Adolescents and communicable diseases,Adolescents and non-communicable diseases,Adolescents and sexual and reproductive health,Other adolescent and youth health,Birth preparedness,Elimination of Mother to Child Transmission (eMTCT) of HIV/AIDs and Syphilis (EMTCT/PMTCT),Intrapartum care (labor and delivery),Maternal Vaccination / Immunization,Other maternal health,Postpartum care,Pregnancy/antena…		DHIS 2,Web		1.3 Lack of quality/reliable data,1.5 Lack of access to information or data,1.6 Insufficient utilization of data and information,3.5 Insufficient continuity of care	C. Client applications,E. Clinical terminology and classifications,F. Community-based Information System,P. Identification registries and directories	no		Yes	Yes			https://github.com/BLSQ/orbf2	http://dhis2.fbrcameroun.org/dhis-web-commons/security/login.action		JSON	Clients: 3998641, Health Workers: 100, Facilities: 1700			no
Implementation of a Performance-Based Financing Data System for Zimbabwe - using the open source tool Hesabu	Zimbabwe		29/04/2020	01/01/1970	Bluesquare	World Bank	Cordaid,Crown Agents			Benson Muzenda, Benson.Muzenda@cordaid.org	Data System to Manage the performance based financing program including offline mobile data collection of quality of care and client satisfaction, the computation of program indicators, the calculation of incentive bonuses, the management of the PBF primary and subcontractor relationships and distribution of incentives.	National coverage through two implementation projects.	Birth preparedness,Elimination of Mother to Child Transmission (eMTCT) of HIV/AIDs and Syphilis (EMTCT/PMTCT),Intrapartum care (labor and delivery),Maternal Vaccination / Immunization,Other maternal health,Postpartum care,Pregnancy/antenatal care,Breastfeeding,Child growth and development,Childhood vaccinations / immunization,Infant/child nutrition and micronutrient deficiency,Integrated Manageme…		DHIS 2,Web		1.3 Lack of quality/reliable data,1.5 Lack of access to information or data,1.6 Insufficient utilization of data and information,3.5 Insufficient continuity of care	C. Client applications,E. Clinical terminology and classifications,F. Community-based Information System,P. Identification registries and directories	yes		Yes	Yes			https://github.com/BLSQ/orbf2	http://dhis.zimrbf.org:8181/dhis-web-commons/security/login.action		JSON	Clients: 3653271, Health Workers: 10778, Facilities: 1500			no
Implementation of a Performance-Based Financing Data System for Senegal - using the open source tool Hesabu	Senegal		04/06/2012	27/12/2019	Bluesquare	World Bank				Dr Malick Cissé Ndiaye, illeyya@yahoo.fr	Data System to Manage the performance based financing program including offline mobile data collection of quality of care and client satisfaction, the computation of program indicators, the calculation of incentive bonuses, the management of the PBF primary and subcontractor relationships and distribution of incentives. In addition, data is displayed publicly through open data dashboards.	Six out of 14 regions - Kaffrine, Tambacounda, Kedougou, Kolda, Sedhiou, Zinguinchor	Birth preparedness,Elimination of Mother to Child Transmission (eMTCT) of HIV/AIDs and Syphilis (EMTCT/PMTCT),Intrapartum care (labor and delivery),Maternal Vaccination / Immunization,Other maternal health,Postpartum care,Pregnancy/antenatal care,Breastfeeding,Child abuse,Child growth and development,Childhood vaccinations / immunization,Infant/child nutrition and micronutrient deficiency,Integra…		DHIS 2,Web		1.3 Lack of quality/reliable data,1.5 Lack of access to information or data,1.6 Insufficient utilization of data and information,3.5 Insufficient continuity of care	C. Client applications,E. Clinical terminology and classifications,F. Community-based Information System,P. Identification registries and directories	yes		Yes	Yes			https://github.com/BLSQ/orbf2	http://www.fbrsante-sn.org/		JSON		District: Kaffrine Region [Clients: 574374, Health Workers: 325, Facilities: 0], District: Kédougou Region [Clients: 24185, Health Workers: 11, Facilities: 0], District: Kolda Region [Clients: 686848, Health Workers: 261, Facilities: 0], District: Sédhiou Region [Clients: 312195, Health Workers: 180, Facilities: 0], District: Ziguinchor Region [Clients: 423652, Health Workers: 618, Facilities: 0]…		no
Blood Safety Strengthening Programme: Blood Safety Information System (BSIS) Implementation	Lesotho		01/12/2015	31/03/2019	Jembi Health Systems NPC	Centers for Disease Control (CDC)	American Association of Blood Banks (AABB),Lesotho Blood Transfusion Service			Rhonwyn Cornell, rhonwyn.cornell@jembi.org	Safe blood is used to treat postpartum haemorrhage, childhood malaria, severe anemia, trauma and surgery. The BSSP develops and implements BSIS, an open source system designed to manage donor and donation information from the point of donation to transfusion. BSIS is for resource-limited blood services and supports AfSBT accreditation processes. Our implementations follows international good prac…	The Blood Safety Information Systems (BSIS) was implemented in the Lesotho Blood Transfusion Service's main laboratory in Maseru with Wide Area Network (WAN) connection to fixed blood collection sites in Mohales Hoek and Lirebe. In this way BSIS has national coverage for blood collection, testing and processing and distribution in Lesotho.	Blood Safety,Emergency Medical Services,Road traffic injuries,Intrapartum care (labor and delivery),Postpartum care,Malaria		Blood Safety Information System (BSIS)		1.3 Lack of quality/reliable data,1.5 Lack of access to information or data,1.7 Lack of unique identifiers,2.1 Insufficient supply of commodities,3.3 Low quality of health commodities	C. Client applications,E. Clinical terminology and classifications,H. Electronic Medical Record,O. Human Resource Information System,X. SHR and health information repositories	yes							http://DEMO.bsis.jembi.org	https://jembiprojects.jira.com/wiki/spaces/BSSPBSIS/pages/50855950/Blood+Safety+Strengthening+Programme+BSIS+Blood+Safety+Information+System?moved=true		Clients: 7963, Health Workers: 9, Facilities: 3			no
Blood Safety Strengthening Programme: Blood Safety Information System (BSIS)	Ethiopia		01/12/2016	31/03/2019	Jembi Health Systems NPC	Centers for Disease Control (CDC)	World Health Organisation,National Blood Bank Service of Ethiopia			Rhonwyn Cornell, rhonwyn.cornell@jembi.org	Safe blood is used to treat postpartum haemorrhage, childhood malaria, severe anemia, trauma and surgery. The BSSP develops and implements BSIS, an open source system designed to manage donor and donation information from the point of donation to transfusion. BSIS is for resource-limited blood services and supports AfSBT accreditation processes. Our implementations follows international good prac…	Blood Safety Strengthening Programme (BSSP) has implemented the Blood Safety Information System (BSIS) at the Addis Ababa Centre of the National Blood Bank Service of Ethiopia. The system was implemented between Dec 2016 and Aug 2017 and has been in operational use at the centre since Aug 2017.	Blood Safety,Emergency Medical Services,Road traffic injuries,Intrapartum care (labor and delivery),Postpartum care,Malaria		Blood Safety Information System (BSIS)		1.3 Lack of quality/reliable data,1.5 Lack of access to information or data,1.7 Lack of unique identifiers,2.1 Insufficient supply of commodities,3.3 Low quality of health commodities	C. Client applications,E. Clinical terminology and classifications,H. Electronic Medical Record,O. Human Resource Information System,X. SHR and health information repositories	yes							http://DEMO.bsis.jembi.org	https://jembiprojects.jira.com/wiki/spaces/BSSPBSIS/pages/50855950/Blood+Safety+Strengthening+Programme+BSIS+Blood+Safety+Information+System?moved=true			District: Addis Ababa [Clients: 82953, Health Workers: 50, Facilities: 1]		no
Non-discriminating access for Digital Inclusion (DigI)	United Republic of Tanzania		01/01/2017	30/09/2020	Basic Internet Foundation, Oslo, Norway	Norwegian Agency for Development Cooperation,Norwegian Research Council	National Institute for Medical Research (NIMR),Sokoine University of Agriculture			Christine Holst, christine.holst@medisin.uio.no	Non-Discriminating Access for Digital Inclusion (DigI) is a multi-disciplinary innovation project funded by the Norwegian Research Council and The Norwegian Ministry for Foreign Affairs. This pilot project aims to install small hotspots in rural Tanzania with a Wi-Fi (50 meter radius), providing free access to an “Internet lite”-version and high quality basic health information, via fixed tablets…	Tanzania	Health Promotion,Other Environmental,Tuberculosis,Other neglected tropical diseases,Breastfeeding,Other newborn and child health,Postnatal/newborn care,HIV/AIDS		Adobe Forms,Web,.NET		1.5 Lack of access to information or data,5.2 Geographic inaccessibility,5.3 Low adherence to treatments	E. Clinical terminology and classifications,V. Public health and disease surveillance,W. Research information system	yes	Yes - With restrictions	Yes	Yes	Yes			https://migoli.yeboo.com/health_information_dashboard.php?language=Swahili	http://its-wiki.no/wiki/DigI:Home		Clients: 30000, Health Workers: 2, Facilities: 4			no
Mobile Facility Mapper using crowdsourced data, Open Street Maps and Resource Map OpenHIE Register	Haiti		01/01/2019		Project Balance	Funding under consideration	DAI,InSTEDD			Stacey Berlow, Sberlow@projectbalance.com	Mobile Facility Mapper is a map-centric mobile application that collects GPS location, services provided and other health facility information entered by a large number of individuals or organizations (crowdsourced) for the common goal of updating a national registry for use by local residents, healthcare workers and other organizations. A publicly available map will display the location of facil…	This application integrates and extends Open Street Maps and OpenHIE for facility mapping and meta data presentation for the public, NGO and government users. Open Street Maps is used all over the world; OpenHIE is used extensively in the Open Source healthcare implementations, including DHIS2, which also has a world-wide reach.	Health Promotion		ResourceMap		1.3 Lack of quality/reliable data,1.5 Lack of access to information or data,1.6 Insufficient utilization of data and information,2.2 Insufficient supply of services,3.5 Insufficient continuity of care,5.2 Geographic inaccessibility,6.5 Inadequate access to transportation	C. Client applications,E. Clinical terminology and classifications,F. Community-based Information System,I. Emergency response system,P. Identification registries and directories,V. Public health and disease surveillance	no		Yes	Yes							Clients: 0, Health Workers: 0, Facilities: 800			no
Connect for Life - Mumbai Districts Aids Control Society (MDACS)	India		09/02/2017		Johnson&Johnson	Johnson & Johnson	Mumbai Districts Aids Control Society (MDACS)			Randeep Gill, rgill10@its.jnj.com	The initiative supports delivery of differentiated model of HIV care. Patients receive personalized service as per their defined needs. Service offering include daily/weekly adherence service, health tips and appointment reminders. Patients can report adverse symptoms which generates an alert. Cfl also enables provision of a toll free service for patients to dial and listen to messages on variety…	Connect for Life (CfL) is implemented in three ART centers (BDBA ART, Sion Hospital and JJ Hospital) located in Mumbai.	HIV/AIDS		IVR,Web		1.2 Delayed reporting of events,1.3 Lack of quality/reliable data,1.4 Communication roadblocks,1.5 Lack of access to information or data,1.6 Insufficient utilization of data and information,3.1 Poor patient experience,3.2 Insufficient health worker competence,3.5 Insufficient continuity of care,3.6 Inadequate supportive supervision,5.2 Geographic inaccessibility,5.3 Low adherence to treatments,5.…	B. Civil Registration and Vital Statistics,C. Client applications,D. Client communication system,E. Clinical terminology and classifications,F. Community-based Information System,G. Data interchange interoperability and accessibility,J. Environmental monitoring systems,M. Health finance and insurance system,N. Health Management Information System,P. Identification registries and directories,Q. Kn…	yes											District: Maharashtra [Clients: 1900, Health Workers: 25, Facilities: 3]		no
Connect for Life - Sustained Health Initiative of the Philippines (SHIP)	Philippines		01/10/2016		Johnson&Johnson	Johnson & Johnson	Sustained Health Initiative of the Philippines (SHIP)			Randeep Gill, rgill10@its.jnj.com	CfL interacts with patients using mobile phones capturing pill adherence, provides health tips and with HCPs through a web-based interface to record longitudinal patient visit notes. The dashboard allows to monitor the patient response in real time on reported adherence, and alerts generated on symptoms reported & visits missed. The objective is to improve outcome for HIV+ under treatment patient…	Connect for Life (CfL) is implemented in Manilla.	HIV/AIDS		IVR,Web		1.2 Delayed reporting of events,1.4 Communication roadblocks,1.5 Lack of access to information or data,1.6 Insufficient utilization of data and information,3.1 Poor patient experience,3.5 Insufficient continuity of care,5.2 Geographic inaccessibility,5.3 Low adherence to treatments,5.4 Loss to follow-up,6.1 Inadequate workflow management,6.3 Poor planning and coordination	B. Civil Registration and Vital Statistics,D. Client communication system,E. Clinical terminology and classifications,F. Community-based Information System,G. Data interchange interoperability and accessibility,J. Environmental monitoring systems,M. Health finance and insurance system,P. Identification registries and directories,V. Public health and disease surveillance,W. Research information sy…	no											District: Metro Manila [Clients: 700, Health Workers: 10, Facilities: 1]		no
Connect for Life - Infectious Disease Institute (IDI)	Uganda		01/07/2015		Johnson&Johnson	Johnson & Johnson	Ugandan Academy for Health Innovation & Impact (UAHII),Infectious Disease Institute			Theresa Pattery, tpattery@its.jnj.com	Attendance at clinic appointments, patient-support tools (daily pill reminder and health tip on topics covering adherence, nutrition, healthy lifestyle with disease-related information), supportive management of medication side-effects along with HIV knowledge using CfL is an effective predictor of virological outcomes positively impacting quality of life. This is demonstrated with CfL Randomized…	Connect for Life (CfL) is implemented in three centers: Mulago, Kasangati and Kisenyi.	HIV/AIDS		IVR,Web		1.2 Delayed reporting of events,1.3 Lack of quality/reliable data,1.4 Communication roadblocks,1.5 Lack of access to information or data,1.6 Insufficient utilization of data and information,3.1 Poor patient experience,3.5 Insufficient continuity of care,5.3 Low adherence to treatments,5.4 Loss to follow-up,6.3 Poor planning and coordination	B. Civil Registration and Vital Statistics,C. Client applications,D. Client communication system,E. Clinical terminology and classifications,F. Community-based Information System,G. Data interchange interoperability and accessibility,M. Health finance and insurance system,P. Identification registries and directories,W. Research information system	no											District: Kampala [Clients: 2640, Health Workers: 12, Facilities: 3]		no
Connect for Life- Solidarity and Action Against the HIV Infection in India (SAATHII)	India		01/04/2016	31/12/2019	Johnson&Johnson	Johnson & Johnson	SAATHII			Randeep Gill, rgill10@its.jnj.com	The initiative branded locally as m-Maitri support HIV+ve pregnant women. Based on the stage of the pregnancy, women receive tailored voice message weekly to their mobile phones offering in-depth advice on pregnancy & post natal care including topics on HIV related health issues. Reminders are sent when confirmatory tests, infant diagnosis tests or CD4 tests are due and self-reported adherence is…	Andhra Pradesh and Telangana province.	Birth preparedness,Elimination of Mother to Child Transmission (eMTCT) of HIV/AIDs and Syphilis (EMTCT/PMTCT),Intrapartum care (labor and delivery),Maternal Vaccination / Immunization,Other maternal health,Postpartum care,Pregnancy/antenatal care,Breastfeeding,Child growth and development,Childhood vaccinations / immunization,Postnatal/newborn care,Diet,Malnutrition,HIV/AIDS		IVR,Web	Hand over or Complete	1.2 Delayed reporting of events,1.4 Communication roadblocks,1.5 Lack of access to information or data,1.6 Insufficient utilization of data and information,3.1 Poor patient experience,3.6 Inadequate supportive supervision,5.2 Geographic inaccessibility,5.3 Low adherence to treatments,5.4 Loss to follow-up,6.1 Inadequate workflow management,6.3 Poor planning and coordination	B. Civil Registration and Vital Statistics,D. Client communication system,E. Clinical terminology and classifications,F. Community-based Information System,G. Data interchange interoperability and accessibility,J. Environmental monitoring systems,M. Health finance and insurance system,Q. Knowledge Management,V. Public health and disease surveillance,W. Research information system	no									HL7 v3	Clients: 3500, Health Workers: 35, Facilities: 50			no
NepalEHR	Nepal		11/02/2015		Possible	Nepal Ministry of Health	Nepal Ministry of Health,GIZ,Possible			Anant Raut, anant@possiblehealth.org	NepalEHR is an integrated implementation of Bahmni open source electronic health record system with OpenERP, Commcare mobile platform, and DHIS2 data visualization platform that allows for digital storage, secure access, maintenance of individual patient’s medical records, supply chain management, and quality improvement - simple enough to be used by mid-level practitioners and community health w…	Currently the facility-based tool is deployed at three public hospitals in three different districts - Bayalpata Hospital, Achham; Charikot Hospital, Dolakha; Nuwakot Hospital, Nuwakot. The community-based tool is deployed in Achham and Dolakha where we have community healthcare programs.	Other adolescent and youth health,Registration of clients and demographic information,Emergency Medical Services,Health Promotion,Immunizations,Other cross cutting,Surveillance,Hepatitis,Influenza,Measles,Meningitis,Other infectious diseases (non-vector borne),Pneumonia,Tuberculosis,Burns,Falls,Other injury prevention and management,Poisonings,Road traffic injuries,Birth preparedness,Elimination …		Commcare,DHIS 2,OpenMRS		1.2 Delayed reporting of events,1.3 Lack of quality/reliable data,1.4 Communication roadblocks,1.5 Lack of access to information or data,1.6 Insufficient utilization of data and information,1.7 Lack of unique identifiers,3.2 Insufficient health worker competence,3.5 Insufficient continuity of care,3.6 Inadequate supportive supervision,3.7 Poor adherence to guidelines,5.2 Geographic inaccessibilit…	B. Civil Registration and Vital Statistics,C. Client applications,D. Client communication system,E. Clinical terminology and classifications,F. Community-based Information System,G. Data interchange interoperability and accessibility,J. Environmental monitoring systems,N. Health Management Information System,P. Identification registries and directories,Q. Knowledge Management,R. Laboratory and Di…	yes		Yes	Yes			https://github.com/Possiblehealth/nepalehr-config	https://demo.nepalehr.org/	https://www.nepalehr.org/	HL7 FHIR, ICD-10		District: 4583223 [Clients: 100000, Health Workers: 150, Facilities: 2], District: 4583213 [Clients: 80000, Health Workers: 100, Facilities: 1], District: 4583216 [Clients: 50000, Health Workers: 50, Facilities: 1]		no
Helm PHR	United Kingdom		01/10/2017	31/12/2018	Ripple Foundation	Leeds City Council	Discovery Data Service			Dylan Roberts, dylan.roberts@leeds.gov.uk	Implementation of a Person Held Record (Personal Health Record) on an open source open platform	Leeds City, England	Health Promotion,Other cross cutting		Web		1.5 Lack of access to information or data	E. Clinical terminology and classifications	yes		Yes	Yes			ripple.foundation	http://bit.ly/HelmPHR	http://myhelm.org/	HL7 FHIR, JSON		District: England [Clients: 300, Health Workers: 0, Facilities: 1]		no
Scaling of BLIS(Basic Laboratory Information System) 3.0 Implementation Across Africa	Kenya		01/01/2014		Strathmore University	Centers for Disease Control (CDC),COVID-19,European Commission,PEPFAR	Association of Public Health laboratories (APHL),University of Maryland -Boltimore(UMB),African Society for Laboratory Medicine (ASLM),Centers for Disease Control and Prevention,Bungoma County Government,Nandi County Government			Emmanuel Kweyu, ekweyu@strathmore.edu	The (BLIS) project, is an open source mobile and Web-based system that can be installed in a local, district, or national laboratory. It standardizes data collection, track the specimen/test workflow and improve the ability to generate useful reports and can both give a realistic picture of laboratory services and assist with staff and budget planning. BLIS has incrementally improved based on the…	BLIS has been successfully implemented in 2 county level hospital laboratories in Kenya with ongoing implementations in 10 district/regional laboratories in Uganda. These implementations has resulted in emerging interest and requests for technical support from a number of countries including Swaziland, Mozambique n Nigeria and Sierra Leone. The BLIS community of users including developers, implem…	Adolescents and communicable diseases,Adolescents and non-communicable diseases,Adolescents and sexual and reproductive health,Adolescents and violence,Youth friendly services,Blood Safety,Surveillance,COVID-19,Hepatitis,Meningitis,Other hemorrhagic fever (e.g. Lassa fever),Other infectious diseases (non-vector borne),Pneumonia,Tuberculosis,Pregnancy/antenatal care,Other newborn and child health,…		BLIS,MySQL	Opportunity and Ideation, Preparation and Scoping, Analysis and Design, Implementation Planning, Developing or Adapting Solution, Piloting and Evidence Generation, Package and Advocacy, Deploying, Scaling up, Hand over or Complete	1.3 Lack of quality/reliable data,1.5 Lack of access to information or data,1.6 Insufficient utilization of data and information,1.7 Lack of unique identifiers,2.2 Insufficient supply of services,3.1 Poor patient experience,3.7 Poor adherence to guidelines,4.1 Lack of alignment with local norms,5.1 Low demand for services,5.2 Geographic inaccessibility,5.3 Low adherence to treatments,5.4 Loss to …	C. Client applications,E. Clinical terminology and classifications,F. Community-based Information System,G. Data interchange interoperability and accessibility,I. Emergency response system,J. Environmental monitoring systems,M. Health finance and insurance system,R. Laboratory and Diagnostic System,S. Learning and Training System,U. Pharmacy Information System,V. Public health and disease surveil…	yes		Yes	Yes	Yes		https://github.com/ilabafrica/Blis-V3	https://github.com/ilabafrica/Blis-V3	https://github.com/ilabafrica/BLIS	DICOM, HL7 FHIR, HL7 v3, LOINC, SNOMED, JSON	Clients: 0, Health Workers: 150, Facilities: 20			no
mSante	Haiti		01/04/2015	30/09/2018	Maternal and Child Survival Program	USAID	Jhpiego			Jen Snyder, Jennifer.Snyder@jhpiego.org	Use a mHealth app to improve tracking of HIV clients at community level. This application is used by 266 peer educators to provide home based HIV/AIDS services to clients		Elimination of Mother to Child Transmission (eMTCT) of HIV/AIDs and Syphilis (EMTCT/PMTCT),Other newborn and child health,HIV/AIDS		Commcare		1.5 Lack of access to information or data,3.5 Insufficient continuity of care,8.1 Insufficient patient engagement	E. Clinical terminology and classifications,P. Identification registries and directories	no		Yes	Yes							Clients: 0, Health Workers: 266, Facilities: 0			no
Medic App in Siaya County in partnership with Ministry of Health	Kenya		03/08/2020	01/01/1970	Medic Mobile	Skoll Foundation	Siaya County Ministry of Health			Michael Korir, korir@medicmobile.org	In 2017, County Government of Siaya and Medic Mobile partnered to implement the CHT to support Siaya's Community Health Worker (CHW) program. Since then the program has grown to support more than 2,217 CHWs providing integrated care for pregnant women and children including immunization,Integrated Community Case Management (iCCM) and malnutrition support, family planning, eye care, community base…	Siaya County	Adolescents and mental health,Adolescents and sexual and reproductive health,Birth events,Death events,Registration of clients and demographic information,Health Promotion,Immunizations,Surveillance,Natural disaster risk mitigation and response,Outdoor air pollution,Birth preparedness,Intrapartum care (labor and delivery),Other maternal health,Postpartum care,Pregnancy/antenatal care,Breastfeedin…		Community Health Toolkit		1.6 Insufficient utilization of data and information	F. Community-based Information System	yes		Yes	Yes	Yes		https://github.com/medic/cht-core		https://docs.communityhealthtoolkit.org/apps/	JSON, XForms		District: Siaya [Clients: 0, Health Workers: 2217, Facilities: 0]		no
Smartclinic	Global		28/10/2015		Primed E-health	COVID-19,None (for-profit company)	Nigerian Communications Comission			Dr Hafiz Are, primeddiagnostics@gmail.com	Smartclinic is a solution that digitizes and facilitates Digital payments in Public and private hospitals in Nigeria, we are launching the Smartclinic App that will provide telemedicine and instant access to healthcare providers while facilitating peer-peer healthcare financing.	Africa	Life-skills training,Other adolescent and youth health,School-based health programs,Youth friendly services,Registration of clients and demographic information,Emergency Medical Services,Infection Prevention Control,Preparedness,COVID-19,Elimination of Mother to Child Transmission (eMTCT) of HIV/AIDs and Syphilis (EMTCT/PMTCT),Intrapartum care (labor and delivery),Maternal Vaccination / Immunizat…		python,JavaScript		1.1 Lack of population denominator,1.2 Delayed reporting of events,1.3 Lack of quality/reliable data,1.4 Communication roadblocks,1.5 Lack of access to information or data,1.6 Insufficient utilization of data and information,1.7 Lack of unique identifiers,2.1 Insufficient supply of commodities,2.2 Insufficient supply of services,2.3 Insufficient supply of equipment,2.4 Insufficient supply of qual…	A. Census, population information & data warehouse,B. Civil Registration and Vital Statistics,C. Client applications,D. Client communication system,E. Clinical terminology and classifications,F. Community-based Information System,G. Data interchange interoperability and accessibility,H. Electronic Medical Record,I. Emergency response system,J. Environmental monitoring systems,K. Facility Manageme…	no		Yes	Yes	Yes		https://linksharing.samsungcloud.com/gHG4EFgcrFbr	https://youtu.be/-K0LLAGgDj8		CSD - Care Services Discovery, HL7 FHIR, HL7 v3, ICD-10, ISO 3166	Clients: 45, Health Workers: 200, Facilities: 45			no
Duplicate Resolver	Nigeria		01/06/2010		Commercial or Private	None (for-profit company)	National Health Insurance Scheme (NHIS),Kano Sate Contributory Healthcare Management Agency (KSCHMA)			Idris Abdulkadir Dangana, dangana@di-hub.com	The Duplicate Resolver carries out the following function: Enrollee Age resolution, Duplicate lives resolution, Staff management, Budget monitoring and Contract monitoring. in 2012 the system saved NHIS over N1.2B by detecting over aged enrollees in their database, with over 23,000 duplicate detected NHIS saved over N176M monthly from 2014 to date, KSCHMA in kano detects over 600 duplicates withi…	The project is aimed at a unified healthcare maintenance platform including health insurance, referrals and patient flow management, currently National Health Insurance scheme and kano state contributory healthcare management agency are using the Health Insurance Module, while Aminu kano teaching hospital medical retainership clinics and some private clinics are using the patient flow and hospita…					1.3 Lack of quality/reliable data,3.1 Poor patient experience,6.3 Poor planning and coordination,6.4 Delayed provision of care,7.3 Client-side expenses,8.5 Poor accountability between the levels of the health sector,8.6 Inadequate understanding of beneficiary populations	C. Client applications,M. Health finance and insurance system	yes		Yes	Yes						ICD-10	Clients: 40, Health Workers: 20000, Facilities: 5000			no
Duty Roster and Attendance Tracking Mobile Application	Uganda		01/07/2018	30/06/2019	IntraHealth International	Department for International Development (DFID)	Office of the Prime Minister,UHSS,DFID,Bulamu			Dennis Kibiye, kibsden@gmail.com	The absenteeism rate of public health workers was too high in Uganda, about 47% by end of FY 2015, it was agreed that attendance to duty should start being tracked so as to reduce this rate, because it had led to poor service delivery and low outputs, however after development of the attendance module in a Human resource Management system, it was noted that the duty roster to schedule staff for d…	22 districts 189 facilities	Surveillance		iHRIS	Scaling up	1.2 Delayed reporting of events,1.3 Lack of quality/reliable data,1.5 Lack of access to information or data,1.6 Insufficient utilization of data and information	B. Civil Registration and Vital Statistics,C. Client applications,E. Clinical terminology and classifications,F. Community-based Information System	no	Yes - With restrictions					http://hris.health.go.ug/dutyrosterdemo/	http://hris.health.go.ug/dutyrosterdemo/		JSON	Clients: 0, Health Workers: 1800, Facilities: 189			no
Lab Information System	Lesotho		01/01/2014		Disa Labs	CDC Foundation	CDC			Malebanye Lerotholi, 4malbe@gmail.com	This is a national lab information system for capturing lab results and giving back feedback.	National	Other cross cutting				1.3 Lack of quality/reliable data,1.5 Lack of access to information or data,1.6 Insufficient utilization of data and information,6.2 Lack of or inappropriate referrals,6.4 Delayed provision of care	C. Client applications,E. Clinical terminology and classifications,F. Community-based Information System,Y. Telemedicine	yes										Clients: 1, Health Workers: 1, Facilities: 11			no
SMS Notification System	Lesotho		01/11/2017	30/04/2019	MOH Lesotho	Centers for Disease Control (CDC),The Global Fund	KSI			Tsele Moloeli, moloet@yahoo.com	Sms notifications for urgent lab tests results like EID, Viral load etc. Clients are notified to report to their respective health facility to pick the results which shall be viewed online by the clinician upon arrival or before.	National	Adolescents and communicable diseases,Adolescents and non-communicable diseases,Other adolescent and youth health,Infection Prevention Control,Elimination of Mother to Child Transmission (eMTCT) of HIV/AIDs and Syphilis (EMTCT/PMTCT),Maternal Vaccination / Immunization,Other maternal health,Postpartum care,Pregnancy/antenatal care,Integrated Management of Newborn and Childhood Infections (IMNCI),…		Web		1.2 Delayed reporting of events,1.3 Lack of quality/reliable data,1.4 Communication roadblocks,1.5 Lack of access to information or data,1.6 Insufficient utilization of data and information,1.7 Lack of unique identifiers,2.2 Insufficient supply of services,3.1 Poor patient experience,5.2 Geographic inaccessibility,5.3 Low adherence to treatments,5.4 Loss to follow-up,6.4 Delayed provision of care…	B. Civil Registration and Vital Statistics,C. Client applications,D. Client communication system,E. Clinical terminology and classifications,F. Community-based Information System,G. Data interchange interoperability and accessibility,I. Emergency response system,M. Health finance and insurance system,V. Public health and disease surveillance,W. Research information system,X. SHR and health inform…	yes		Yes	Yes							Clients: 0, Health Workers: 0, Facilities: 0			no
Electronic Logistics Management and Inventory Management System	Lesotho		10/11/2020	01/01/1970	ENIGMA	UNFPA	UNFPA			Monaheng Maoeng, monaheng.maoeng@gov.ls	Manages the pharmacy store rooms logistics and inventory	Pilot phase at Butha Buthe and Berea Distrcit	Tuberculosis,Occupational health		Other	Analysis and Design, Implementation Planning, Developing or Adapting Solution, Piloting and Evidence Generation, Deploying, Hand over or Complete	1.6 Insufficient utilization of data and information,2.1 Insufficient supply of commodities	F. Community-based Information System,H. Electronic Medical Record	yes	Yes - With restrictions					https://elmis.azurewebsites.net/Account/Login?ReturnUrl=%2F			ICD-10, LOINC		District: 1252922 [Clients: 1, Health Workers: 1, Facilities: 1], District: 1252926 [Clients: 1, Health Workers: 1, Facilities: 1]		no
USAID Communicate for Health	United States		01/12/2015	30/11/2019	Family Health International (FHI 360)	USAID	Ghana Health Service, Health Promotion Department,VIAMO,USAID			Thaddeus Pennas, TPENNAS@FHI360.ORG	The application of and use of Interactive Voice Response and Random Digit Dialing as a tool for program and behavior change data collection among a demographically-segmented audiences to measure impact of mass media based social and behavior change communication programming on self-reported behavior	Nationwide	Health Promotion		IVR		1.5 Lack of access to information or data	E. Clinical terminology and classifications	yes		Yes	Yes	Yes						Clients: 0, Health Workers: 0, Facilities: 0			no
Scaling Up Maternal, Newborn, and Child Health in Guatemala 2016 - 2020	Guatemala		10/10/2016	31/12/2021	Tula Foundation	Global Affairs Canada	TulaSalud,Ministry of Health Guatemala			Ray Brunsting, ray@tula.org	Tula Foundation’s eHealth project aims to improve health outcomes in Guatemala by implementing a community eHealth system that supports the delivery of quality health services in remote indigenous communities. Tula's community eHealth system uses smartphones to improve communication between primary health personnel and health personnel at the secondary/tertiary level; deliver community health pro…	Western Highlands of Guatemala	Adolescents and sexual and reproductive health,Health Promotion,Birth preparedness,Intrapartum care (labor and delivery),Maternal Vaccination / Immunization,Postpartum care,Pregnancy/antenatal care,Child growth and development,Childhood vaccinations / immunization,Postnatal/newborn care		Commcare	Deploying, Scaling up	1.2 Delayed reporting of events,1.6 Insufficient utilization of data and information,2.4 Insufficient supply of qualified health workers,3.1 Poor patient experience,3.2 Insufficient health worker competence,4.1 Lack of alignment with local norms,4.2 Not addressing individual beliefs and practices,5.2 Geographic inaccessibility,6.3 Poor planning and coordination,6.5 Inadequate access to transporta…	B. Civil Registration and Vital Statistics,F. Community-based Information System,L. Geographic Information Systems,M. Health finance and insurance system,N. Health Management Information System,S. Learning and Training System,T. Logistics Management Information System,V. Public health and disease surveillance	yes						http://www.kawok.net	http://www.kawok.net		XForms	Clients: 3400000, Health Workers: 4136, Facilities: 1771			no
MNCH mobile content with nutrition focus, available in Kiswahili and English in SMS and voice transcript format	United Republic of Tanzania		02/09/2013		GSMA	UKAID	Tanzania Food and Nutrition Centre (TNFC),Cardno,Viamo			Mojca Cargo, mcargo@gsma.com	The GSMA, together with its global content consortium lead by CABI, developed open-source nutrition and MNCH mobile ready content for Tanzania available in Kiswahili and English. All content was produced by in-country specialists and is based on recommended MNCH and local nutrition practices. The Tanzania Food and Nutrition Centre (TNFC) played a vital role in the development and content validati…	Tanzania	Health Promotion,Other maternal health,Postpartum care,Pregnancy/antenatal care,Breastfeeding,Infant/child nutrition and micronutrient deficiency,Postnatal/newborn care,Diet,Handwashing		IVR,SMS		1.5 Lack of access to information or data	E. Clinical terminology and classifications	yes		Yes	Yes	Yes			http://health-orb.org/collection/view/gsma-mnutrition			Clients: 1000000, Health Workers: 0, Facilities: 0			no
The Safe Delivery App in Ghana	Ghana		01/12/2017	01/01/1970	Maternity Foundation	Bill and Melinda Gates Foundation (BMGF),Merck for Mothers	UNFPA Ghana,Christian Health Association of Ghana,NORSAAC			Lauren Bellhouse, lauren@maternity.dk	The Safe Delivery App (SDA) for Ghana was formally launched in December 2017 in partnership with the Danish Embassy in Ghana and UNFPA Ghana, with the support of the Ghana Health Service and the Ministry of Health. Prior to the launch, partners worked to adapt the SDA to Ghanaian national standards and protocols. Targeted training enabling skilled birth attendants to use the SDA as an on-the-job …	National (training has been conducted in Northern, Upper East, Central, Kumasi, and Greater Accra Regions with a plan for national scale).	Intrapartum care (labor and delivery),Other maternal health,Postnatal/newborn care		Other		3.2 Insufficient health worker competence,3.6 Inadequate supportive supervision,3.7 Poor adherence to guidelines,6.2 Lack of or inappropriate referrals	N. Health Management Information System,Q. Knowledge Management,R. Laboratory and Diagnostic System,Y. Telemedicine	yes										Clients: 0, Health Workers: 6500, Facilities: 0			no
The Safe Delivery App in Laos	Lao People's Democratic Republic		25/05/2017	31/12/2021	Maternity Foundation	Bill and Melinda Gates Foundation (BMGF),Merck for Mothers,World Bank	Pierre Fabre Foundation,World Bank,UNFPA,National Midwifery School Vientiane			Helena Lassen, helena@maternity.dk	Through a collaboration with the World Bank, UNFPA Laos, and the Department of Training and Research of the Ministry of Health, the Safe Delivery App was adapted to Lao national guidelines and translated into Lao language in 2017. The official launch took place May 2017, and the SDA was introduced to midwifery teachers in all nine national midwifery schools.	Nationwide	Infection Prevention Control,Intrapartum care (labor and delivery),Other maternal health,Postpartum care,Other newborn and child health,Postnatal/newborn care		Other		2.4 Insufficient supply of qualified health workers,3.2 Insufficient health worker competence,3.6 Inadequate supportive supervision,3.7 Poor adherence to guidelines,6.2 Lack of or inappropriate referrals	L. Geographic Information Systems,N. Health Management Information System,Q. Knowledge Management,R. Laboratory and Diagnostic System,Y. Telemedicine	yes										Clients: 0, Health Workers: 3000, Facilities: 9			no
The Safe Delivery App in Myanmar	Myanmar		01/01/2018	01/01/1970	Maternity Foundation	Bill and Melinda Gates Foundation (BMGF),Merck for Mothers	Danish Medical Women's Association,Danish Embassy in Myanmar			Helena Lassen, helena@maternity.dk	The Safe Delivery App was translated into Myanmar language and adapted to national guidelines in 2017. MoHS approved use in Myanmar in January 2018, and a formal launch was held in February 2018 that included a training of trainers for midwifery representatives from all states. A targeted state rollout in Bago was conducted by MoHS in June 2018, as well as baseline data collection.	Nationwide	Infection Prevention Control,Intrapartum care (labor and delivery),Other maternal health,Postpartum care,Other newborn and child health,Postnatal/newborn care		Other		2.4 Insufficient supply of qualified health workers,3.2 Insufficient health worker competence,3.6 Inadequate supportive supervision,3.7 Poor adherence to guidelines,6.2 Lack of or inappropriate referrals	L. Geographic Information Systems,N. Health Management Information System,Q. Knowledge Management,R. Laboratory and Diagnostic System,Y. Telemedicine	yes										Clients: 0, Health Workers: 5000, Facilities: 100			no
The Safe Delivery App in Benin	Benin		01/10/2018	01/05/2020	Maternity Foundation	Bill and Melinda Gates Foundation (BMGF),Merck for Mothers	Plan International Benin,Plan International Denmark,Benin Directorate for Maternal and Child Health			Lauren Bellhouse, lauren@maternity.dk	Following the successful pilot of the Safe Delivery App (SDA) French Global version as a job aid with 15 health champion trainers and 100 health care workers, the SDA is now introduced as a pre-service training tool with midwifery trainers and students in the two national midwifery schools. The job aid pilot was concluded in January 2018 with significant increase in knowledge and confidence of th…	National	Infection Prevention Control,Intrapartum care (labor and delivery),Other maternal health,Postpartum care,Integrated Management of Newborn and Childhood Infections (IMNCI),Other newborn and child health,Postnatal/newborn care		Other	Scaling up	3.2 Insufficient health worker competence,3.6 Inadequate supportive supervision,3.7 Poor adherence to guidelines,6.2 Lack of or inappropriate referrals	N. Health Management Information System,Q. Knowledge Management,R. Laboratory and Diagnostic System,Y. Telemedicine	yes										Clients: 0, Health Workers: 0, Facilities: 0			no
The Safe Delivery App in Sierra Leone	Sierra Leone		17/09/2018	31/05/2021	Maternity Foundation	Bill and Melinda Gates Foundation (BMGF),Merck for Mothers,UNFPA	UNFPA Sierra Leone			Lauren Bellhouse, lauren@maternity.dk	Building on successful implementation of the Safe Delivery App in Ghana, UNFPA Sierra Leone chose to roll out the English version of the SDA to a pilot group of midwives. Over an 8-month period, UNFPA Sierra Leone conducted a pilot project of the Safe Delivery App. In partnership with Maternity Foundation and the Ministry of Health and Sanitation, the project was implemented in four districts of …	Sub-national, with a focus on Western Area Urban, Western Area Rural, Bo, Kenema, and Bombali Districts.	Infection Prevention Control,Intrapartum care (labor and delivery),Other maternal health,Postpartum care,Integrated Management of Newborn and Childhood Infections (IMNCI),Other newborn and child health,Postnatal/newborn care		Other	Scaling up	2.4 Insufficient supply of qualified health workers,3.2 Insufficient health worker competence,3.6 Inadequate supportive supervision,3.7 Poor adherence to guidelines,6.2 Lack of or inappropriate referrals	L. Geographic Information Systems,N. Health Management Information System,Q. Knowledge Management,R. Laboratory and Diagnostic System,Y. Telemedicine	yes											District: 3228959 [Clients: 0, Health Workers: 12, Facilities: 5], District: 3230900 [Clients: 0, Health Workers: 12, Facilities: 5], District: 3230902 [Clients: 0, Health Workers: 12, Facilities: 5], District: 2541225 [Clients: 0, Health Workers: 12, Facilities: 5], District: 3242456 [Clients: 0, Health Workers: 12, Facilities: 2]		no
The Safe Delivery App in Togo (part of DI 2018 Project)	Togo		01/08/2018	01/06/2020	Maternity Foundation	Bill and Melinda Gates Foundation (BMGF),Merck for Mothers,Plan International	Plan International Togo			Lauren Bellhouse, lauren@maternity.dk	As part of the larger DI 2018 Project of PlanBornefonden, the French language Safe Delivery App was rolled out as a job aid for skilled birth attendants in Haho prefecture. A TOT took place in Haho for 6 trainers and district officials in August, 2018; baseline knowledge and confidence surveys were conducted Sept 2018. As of Feb 2020, user data confirms a solid uptake of the App in in-service set…	Haho Prefecture, Plateaux Region	Infection Prevention Control,Intrapartum care (labor and delivery),Other maternal health,Postpartum care,Integrated Management of Newborn and Childhood Infections (IMNCI),Other newborn and child health,Postnatal/newborn care		Other	Scaling up	2.4 Insufficient supply of qualified health workers,3.2 Insufficient health worker competence,3.6 Inadequate supportive supervision,3.7 Poor adherence to guidelines,6.2 Lack of or inappropriate referrals	L. Geographic Information Systems,N. Health Management Information System,Q. Knowledge Management,R. Laboratory and Diagnostic System,Y. Telemedicine	yes											District: 3338185 [Clients: 0, Health Workers: 200, Facilities: 10]		no
The Safe Delivery App- Tanzania	United Republic of Tanzania		15/06/2015	01/01/1970	Maternity Foundation	Bill and Melinda Gates Foundation (BMGF),Merck for Mothers	Tanzania Union of Government and Health Employees,ECSACON -East Central Southern African College of Nurses,LO/FTF Council,Ifakara,BlueTown			Helena Lassen, helena@maternity.dk	IFAKARA implemented the App in partnership with and Bluetown in Dodoma. The App was reviewed and approved by the MoH and is available in this aligned version, with plans for a Swahili version in the works. In October 2018 MF held a Safe Delivery App training in Arusha where 19 nurses and midwifes from 8 different hospitals in Arusha participated in a 3-day training.	Sub-national	Intrapartum care (labor and delivery),Other maternal health,Postpartum care,Integrated Management of Newborn and Childhood Infections (IMNCI),Other newborn and child health,Postnatal/newborn care		Other		2.4 Insufficient supply of qualified health workers,3.2 Insufficient health worker competence,3.7 Poor adherence to guidelines	L. Geographic Information Systems,N. Health Management Information System,R. Laboratory and Diagnostic System	yes						https://www.youtube.com/watch?v=5n4DxiIQk1s	https://play.google.com/store/apps/details?id=dk.maternity.safedelivery&hl=en	https://www.maternity.dk/			District: Dodoma [Clients: 0, Health Workers: 0, Facilities: 0]		no
Mwandama Millennium Village Malawi	Malawi		01/12/2018	28/02/2019	Abigail Simkoko	Other	Millenium Promises, Inc			Abigail Simkoko, abigail.simkoko@millenniumpromise.org	Millennium Promise Alliance Inc. started its operations in Malawi in 2006 focusing on the 8 Millennium Development Goals (MDGs), it undertook the United Nations (UN) initiated project, the Millennium Villages Project (MVP) in Zomba – Mwandama Millennium Village.	Zomba	Other Environmental,Other maternal health,Infant/child nutrition and micronutrient deficiency,Malnutrition,Other sexual and reproductive health,Malaria		Voice		3.5 Insufficient continuity of care	P. Identification registries and directories	no										Clients: 0, Health Workers: 183, Facilities: 0			no
Malawi EID ART Initiation Tracking	Malawi		01/02/2017	31/12/2017	CHAI	Other	UNICEF			Sean Blaschke, sblaschke@unicef.org	The project uses a system developed using RapidSMS framework to track EID ART Initiations. HCWs register samples when they are collected using numbers printed on Pink cards. When sample are picked from Health centers, they are also crosschecked at the district lab to ensure the meet all standard before they proceed to the reference lab. Lab personnel confirm receipt of sample through sms.		Other infectious diseases (non-vector borne)		RapidSMS		1.2 Delayed reporting of events,6.5 Inadequate access to transportation,7.1 High cost of manual processes	B. Civil Registration and Vital Statistics	no										Clients: 0, Health Workers: 300, Facilities: 0			no
eIDSR Case Based Surveillance App Malawi	Malawi		01/02/2017	28/02/2019	Baobab Health Trust/Martha Kwataine	World Bank	National AIDS Committee (NAC)			Soyapi Mumba, soyapim@gmail.com	The Epidemiology department of Ministry of Health is responsible for surveillance of key epidemic-prone diseases such as cholera, Ebola and ensuring timely response on reported cases.		Other infectious diseases (non-vector borne),Other neglected tropical diseases		Frontline SMS		1.2 Delayed reporting of events,1.3 Lack of quality/reliable data,1.4 Communication roadblocks	B. Civil Registration and Vital Statistics,C. Client applications,D. Client communication system	yes										Clients: 0, Health Workers: 500, Facilities: 0			no
Chipatala Cha Pa Foni (CCPF) Health Center by Phone Malawi	Malawi		01/09/2015	13/02/2019	Village Reach	Other	MOH of Malawi			Carla Blauvelt, carla.blauvelt@villagereach.org	CCPF connects rural communities to mobile-based, personalized Ministry of Health-verified health information and referrals to extend the reach of health services and reduce burden on health facilities.		Birth preparedness,Other maternal health,Postpartum care,Pregnancy/antenatal care		Voice		1.2 Delayed reporting of events,1.4 Communication roadblocks,1.5 Lack of access to information or data,2.2 Insufficient supply of services,2.4 Insufficient supply of qualified health workers,3.1 Poor patient experience,3.5 Insufficient continuity of care,5.2 Geographic inaccessibility	B. Civil Registration and Vital Statistics,D. Client communication system,E. Clinical terminology and classifications,I. Emergency response system,L. Geographic Information Systems,M. Health finance and insurance system,P. Identification registries and directories,V. Public health and disease surveillance	yes										Clients: 54747, Health Workers: 0, Facilities: 0			no
Barr Foundation iCCM mHealth project	Malawi		03/02/2016	05/02/2019	Barr Foundation	Barr Foundation	D-Tree International			Erica Layer, elayer@d-tree.org	The ultimate goal is to provide a holistic, high quality care in iCCM. The HSA supervisor component has the iCCM supervisory checklists to guide the SHSAs during routing program supervision. Online iCCM dashboards displayed usage statistics and program performance information		Child growth and development		Other		1.5 Lack of access to information or data	E. Clinical terminology and classifications	yes										Clients: 0, Health Workers: 0, Facilities: 0			no
CMAM Stock Monitoring System Malawi	Malawi		01/12/2017	28/02/2021	Save the Children	UNICEF	Save the Children			Sylvester Kathuma, kathumbasylvester@gmail.com	It is SMS based system to monitor and track availability of key nutrition commodities at health facility level		Other cross cutting		Other		1.3 Lack of quality/reliable data	C. Client applications	no										Clients: 0, Health Workers: 3953, Facilities: 0			no
Medic Mobile DIY Malawi	Malawi		01/01/2018	28/02/2020	St Gabriel's Hospital	Johnson & Johnson Foundation	St. Gabriel's Hospital			Jacqueline Edwards, jacqueline@medicmobile.org	Using Medic Mobile textforms and DIY platform to register patients for ANC and palliative care follow up and referrals	St. Gabriel's Hospital	Other non-communicable diseases		Medic Mobile		1.2 Delayed reporting of events,1.3 Lack of quality/reliable data,1.4 Communication roadblocks,2.2 Insufficient supply of services,3.1 Poor patient experience,5.2 Geographic inaccessibility	B. Civil Registration and Vital Statistics,C. Client applications,D. Client communication system,I. Emergency response system,M. Health finance and insurance system,V. Public health and disease surveillance	no										Clients: 0, Health Workers: 0, Facilities: 0			no
STRE@MLINE	Uganda		01/01/2015	01/01/1970	STRE@MLINE	None (for-profit company)	Kisiizi Hospital, Uganda & Innovation Streams, Mbarara, Uganda			Mr Samuel Mugisha, CEO Innovation Streams Ltd, samuel@innovationstreams.tech	Stre@mline is an exciting, unique integrated patient-centred software program incorporating key patient safety features e.g. WHO Emergency Triage, Assessment & Treatment (ETAT) tool, clinical prompts and immediate access to specific WHO and national guidelines. Stre@mline includes patient records, prescribing, audit, stock control, billing, HMIS reports and follows the full patient journey. Stre@…	Currently limited to Uganda but it is anticipated that Stre@mline will be used much more widely in future. Stre@mline piloted in Kisiizi Hospital (www.kisiizihospital.org.ug) and is now in over 20 hospitals and clinics in different parts of Uganda with many others interested. A Portuguese version is in development in Maputo, Mozambique. We anticipate developing into Kenya and then other parts of …	Birth events,Death events,Registration of clients and demographic information,Emergency Medical Services,Health Promotion,Infection Prevention Control,Other cross cutting,Surveillance,Ebola Viral Disease (EVD),Tuberculosis,Occupational health,Birth preparedness,Elimination of Mother to Child Transmission (eMTCT) of HIV/AIDs and Syphilis (EMTCT/PMTCT),Intrapartum care (labor and delivery),Other ma…		DHIS 2	Piloting and Evidence Generation	1.3 Lack of quality/reliable data,1.4 Communication roadblocks,1.5 Lack of access to information or data,1.6 Insufficient utilization of data and information,2.1 Insufficient supply of commodities,3.1 Poor patient experience,3.2 Insufficient health worker competence,3.4 Low health worker motivation,3.5 Insufficient continuity of care,3.6 Inadequate supportive supervision,3.7 Poor adherence to gui…	C. Client applications,D. Client communication system,E. Clinical terminology and classifications,F. Community-based Information System,G. Data interchange interoperability and accessibility,H. Electronic Medical Record,J. Environmental monitoring systems,M. Health finance and insurance system,N. Health Management Information System,P. Identification registries and directories,Q. Knowledge Manage…	no										Clients: 356000, Health Workers: 2086, Facilities: 22			no
REFERENCE LABORATORY INFORMATION SYSTEMS (EID/VL LIMS)	Uganda		03/03/2014	31/03/2019	UGANDA NATIONAL HEALTH LABORATORY SERVICES	Centers for Disease Control (CDC)	N/A			PROSCOVIA NAMBUYA MBABAZI, pronam2000@gmail.com	This system is used for data capture, processing and generation of Lab Test results for Viral Load and EID programs at UNHLS- CPHL.	HEALTH CENTER FOURS, GENERAL HOSPITALS , REGIONAL REFERRAL HOSPITALS	Elimination of Mother to Child Transmission (eMTCT) of HIV/AIDs and Syphilis (EMTCT/PMTCT),HIV/AIDS		LIMS (Laboratory Information Management System)		1.1 Lack of population denominator,1.6 Insufficient utilization of data and information,1.7 Lack of unique identifiers	A. Census, population information & data warehouse,F. Community-based Information System,X. SHR and health information repositories	yes		Yes	Yes	Yes					ADX - Aggregate Data Exchange, HL7 FHIR, JSON	Clients: 0, Health Workers: 500, Facilities: 380			no
mSupply	Papua New Guinea		01/01/2015	30/09/2020	World Vision Papua New Guinea	Australian Government Department of Foreign Affairs and Trade,The Global Fund	National Department of Health of Papua New Guinea,Sustainable Solutions			Lyneath Ila, lyneath_ila@wvi.org	Papua New Guinea’s National Department of Health (NDoH) has a goal of having a real-time reporting system that tracks the movement of drugs and other health commodities and that fills in gaps in the country’s pharmaceutical supply chain management cycle. Achieving this would minimise the risk of oversupplied and expired products, address transparency and ensure that the government only procures r…	mSupply has been implemented nationwide across 126 health facilities throughout Papua New Guinea.	Measles,Meningitis,Other infectious diseases (non-vector borne),Pneumonia,Polio,Tuberculosis,Cardiovascular disease,Diabetes,Hypertension,Oral health,Other non-communicable diseases,HIV/AIDS,Malaria,Other vector borne		mSupply	Scaling up	1.3 Lack of quality/reliable data,1.5 Lack of access to information or data,2.1 Insufficient supply of commodities,8.4 Lack of transparency in commodity transactions	C. Client applications,E. Clinical terminology and classifications,H. Electronic Medical Record	yes							https://msupply.foundation/	https://msupply.foundation/		Clients: 0, Health Workers: 500, Facilities: 126			no
Access to Infant and Maternal (AIM) Health Plus Sierra Leone	Sierra Leone		01/01/2017	31/12/2021	World Vision Sierra Leone	COVID-19,Irish Aid	Community Advocacy Development Agency (CADA),Sierra Leone Ministry of Health and Sanitation,National Telecommunication Commission (NATCOM)			Joseph Musa, joseph_musa@wvi.org	With the support of Irish Aid, the AIM Health Plus project addresses the leading causes of maternal and neonatal mortality and improves young child survival and nutritional status across four countries in Africa. Promoting behaviour change at the household level has been the emphasis. In Sierra Leone, the AIM Health Plus project has included a digital health component since its inception in 2017.…	AIM Health Plus Sierra Leone operates in the Sherbro and Imperi regions of Sierra Leone.	Other adolescent and youth health,Registration of clients and demographic information,Health Promotion,Immunizations,Infection Prevention Control,Surveillance,COVID-19,Ebola Viral Disease (EVD),Other infectious diseases (non-vector borne),Pneumonia,Tuberculosis,Birth preparedness,Intrapartum care (labor and delivery),Maternal Vaccination / Immunization,Other maternal health,Postpartum care,Pregna…		Commcare	Piloting and Evidence Generation	1.2 Delayed reporting of events,1.3 Lack of quality/reliable data,1.5 Lack of access to information or data,1.6 Insufficient utilization of data and information,2.2 Insufficient supply of services,2.3 Insufficient supply of equipment,2.4 Insufficient supply of qualified health workers,3.2 Insufficient health worker competence,3.3 Low quality of health commodities,3.6 Inadequate supportive supervi…	B. Civil Registration and Vital Statistics,C. Client applications,E. Clinical terminology and classifications,F. Community-based Information System,G. Data interchange interoperability and accessibility,I. Emergency response system,J. Environmental monitoring systems,K. Facility Management Information System,L. Geographic Information Systems,N. Health Management Information System,O. Human Resour…	yes							https://www.dimagi.com/commcare/	https://www.worldvision.ie/what-we-do/health/Maternal-and-child-health			District: 2655937 [Clients: 84, Health Workers: 59, Facilities: 25]		no
Access to Infant and Maternal (AIM) Health Plus Uganda	Uganda		01/01/2017	31/12/2022	World Vision Uganda	Irish Aid	Busia District Local Government,Alliance for Sustainable Health and Wealth in Africa (ASHWA),Ministry of Health of Uganda			Racheal Auma, racheal_auma@wvi.org	Supported by Irish Aid, the AIM Health Plus project addresses the leading causes of maternal and neonatal mortality and improves young child survival and nutritional status across four countries in Africa with an emphasis on promoting behaviour change at the household level. The Ugandan deployment of the AIM Health Plus project, centred in Busia district, has included a digital health component s…	AIM Health Plus Uganda operates in the Busia District.	Other adolescent and youth health,Birth events,Registration of clients and demographic information,Health Promotion,Immunizations,Infection Prevention Control,Surveillance,Other infectious diseases (non-vector borne),Pneumonia,Birth preparedness,Elimination of Mother to Child Transmission (eMTCT) of HIV/AIDs and Syphilis (EMTCT/PMTCT),Intrapartum care (labor and delivery),Maternal Vaccination / I…		Commcare	Scaling up	1.2 Delayed reporting of events,1.3 Lack of quality/reliable data,1.4 Communication roadblocks,1.5 Lack of access to information or data,1.6 Insufficient utilization of data and information,2.2 Insufficient supply of services,2.3 Insufficient supply of equipment,2.4 Insufficient supply of qualified health workers,3.3 Low quality of health commodities,3.5 Insufficient continuity of care,3.6 Inadeq…	B. Civil Registration and Vital Statistics,C. Client applications,D. Client communication system,E. Clinical terminology and classifications,F. Community-based Information System,G. Data interchange interoperability and accessibility,I. Emergency response system,J. Environmental monitoring systems,K. Facility Management Information System,L. Geographic Information Systems,O. Human Resource Inform…	yes							https://www.dimagi.com/commcare/	https://www.worldvision.ie/what-we-do/health/Maternal-and-child-health			District: 3501859 [Clients: 480, Health Workers: 480, Facilities: 33]		no
M-TIBA mobile health wallet	Kenya		01/09/2016		CarePay	Other	PharmAccess,National Hospital Insurance Fund (NHIF),Safaricom			Maarten Ras, m.ras@carepay.co.ke	M-TIBA is a digital health payment platform that directly connects patients, payers and healthcare providers and exchanges money and data between them. M-TIBA is built on Safaricom’s revolutionary M-PESA mobile payment platform, with a front-end mobile health wallet that can empower everyone with a mobile phone to make informed decisions about their healthcare. The wallet facilitates savings, rem…	National	Registration of clients and demographic information		USSD,Web		1.2 Delayed reporting of events,1.3 Lack of quality/reliable data,1.5 Lack of access to information or data,3.1 Poor patient experience,5.4 Loss to follow-up,6.3 Poor planning and coordination,7.1 High cost of manual processes,7.2 Lack of effective resource allocation,7.3 Client-side expenses,7.4 Lack of coordinated payer mechanism,8.1 Insufficient patient engagement	B. Civil Registration and Vital Statistics,C. Client applications,E. Clinical terminology and classifications,G. Data interchange interoperability and accessibility,M. Health finance and insurance system	no									JSON	Clients: 2528528, Health Workers: 0, Facilities: 1148			no
CarePay mobile health wallet	Nigeria		18/12/2018		CarePay	Other	PharmAccess,Lagos State Government			Steve Maina, s.maina@carepay.co.ke	CarePay is a digital health payment platform that directly connects patients, payers and healthcare providers and exchanges money and data between them. In Nigeria, the platform is being utilized as a mobile solution for administration and enrollment on the Lagos State Health Scheme. It will be used to improve decision-making and transparency, reduce transaction costs, and increase access especia…	Lagos State	Registration of clients and demographic information		USSD,Web		1.2 Delayed reporting of events,1.3 Lack of quality/reliable data,1.5 Lack of access to information or data,3.1 Poor patient experience,5.4 Loss to follow-up,6.3 Poor planning and coordination,7.1 High cost of manual processes,7.2 Lack of effective resource allocation,7.3 Client-side expenses,7.4 Lack of coordinated payer mechanism,8.1 Insufficient patient engagement	B. Civil Registration and Vital Statistics,C. Client applications,E. Clinical terminology and classifications,G. Data interchange interoperability and accessibility,M. Health finance and insurance system	yes									JSON		District: 3718182 [Clients: 1715, Health Workers: 0, Facilities: 103]		no
Connected Diagnostics for malaria	Kenya		01/10/2017	31/12/2018	PharmAccess	Other	Joep Lange Institute,CarePay,Fio Corporation,Kisumu Medical and Education Trust (KMET)			Tobias Rinke de Wit, t.rinkedewit@pharmaccess.org	Connected Diagnostics (ConnDx) is an innovative, cost-efficient way to revolutionize the diagnosis and financing of malaria treatment. If treatment is targeted only at patients who have tested positive, resources can be spent more effectively to save lives and unnecessary prescriptions avoided. Capitalizing on the mobile revolution, ConnDx makes payments for treatment conditional on positive test…	Kisumu County, Kenya	Other cross cutting,Malaria		Other		1.2 Delayed reporting of events,1.3 Lack of quality/reliable data,1.4 Communication roadblocks,3.7 Poor adherence to guidelines,7.4 Lack of coordinated payer mechanism	B. Civil Registration and Vital Statistics,C. Client applications,D. Client communication system,R. Laboratory and Diagnostic System	no											District: 3486289 [Clients: 12000, Health Workers: 35, Facilities: 7]		no
Digital Cash Advance for the health sector	Kenya		01/01/2017		Medical Credit Fund	Other	PharmAccess,CarePay,Medical Credit Fund			Tom Bouma, t.bouma@medicalcreditfund.org	Medical Credit Fund's Digital Cash Advance is expanding mobile lending into the Kenyan health sector. The Digital Cash Advance is a short-term loan facility that uses the digital revenues of health SMEs to secure and repay uncollateralized loans. In a sector where it can be difficult to secure a regular bank loan, it provides a fast digital financing solution. As of December 2018, over 900 loans …	National	Other cross cutting		Other		2.1 Insufficient supply of commodities,2.2 Insufficient supply of services,2.3 Insufficient supply of equipment	H. Electronic Medical Record,I. Emergency response system,K. Facility Management Information System	no	Yes - With restrictions								JSON	Clients: 0, Health Workers: 0, Facilities: 200			no
eMIS Initiative for digitizing the Routine Health Information System of MOHFW in Bangladesh	Bangladesh		31/12/2014	01/01/1970	Directorate General of Family Planning & Directorate General of Health Services	USAID	Government of Bangladesh,MEASURE Evaluation,icddr,b,Save the Children			Suman Kanti Chowdhury, suman@icddrb.org	eMIS aims to improve data management practices at the source level and to ensure real time data available and accessible at different levels of health system for evidence-based decision-making.	eMIS initiative aims to cover the entire country of population over 160 million. Out of 64 districts, 20 districts have been covered already. By 2022, two-third of the country will be under eMIS coverage.	Adolescents and sexual and reproductive health,Other adolescent and youth health,Birth events,Death events,Registration of clients and demographic information,Immunizations,Surveillance,Birth preparedness,Intrapartum care (labor and delivery),Maternal Vaccination / Immunization,Other maternal health,Postpartum care,Pregnancy/antenatal care,Breastfeeding,Child growth and development,Childhood vacc…		Other		1.1 Lack of population denominator,1.2 Delayed reporting of events,1.3 Lack of quality/reliable data,1.4 Communication roadblocks,1.5 Lack of access to information or data,1.6 Insufficient utilization of data and information,1.7 Lack of unique identifiers,2.2 Insufficient supply of services,3.2 Insufficient health worker competence,3.4 Low health worker motivation,3.5 Insufficient continuity of c…	A. Census, population information & data warehouse,B. Civil Registration and Vital Statistics,C. Client applications,D. Client communication system,E. Clinical terminology and classifications,F. Community-based Information System,G. Data interchange interoperability and accessibility,I. Emergency response system,J. Environmental monitoring systems,N. Health Management Information System,P. Identi…	yes		Yes	Yes	Yes					ICD-10, JSON	Clients: 18000000, Health Workers: 10000, Facilities: 1000			yes
OpenHIM (Open Health Information Mediator)	South Africa		01/01/2015	31/12/2019	Jembi Health Systems NPC	Centers for Disease Control (CDC),Digital Square	N/A			Daniel Futerman, daniel.futerman@jembi.org	The Open Health Information Mediator (OpenHIM) is a middleware component designed to ease interoperability between disparate information systems. It provides secure communications and data governance, as well as support for routing, orchestrating and translating requests as they flow between systems. The OpenHIM is intended as an extensible tool to support interoperability workflows across a wide…	OpenHIM has been implemented in various countries in Sub-Saharan Africa, and is used in DATIM for reporting countries.	Other cross cutting		OpenHIM	Opportunity and Ideation, Preparation and Scoping, Analysis and Design, Developing or Adapting Solution, Piloting and Evidence Generation, Deploying, Scaling up	1.3 Lack of quality/reliable data,1.4 Communication roadblocks,1.5 Lack of access to information or data,1.6 Insufficient utilization of data and information,3.5 Insufficient continuity of care	C. Client applications,D. Client communication system,E. Clinical terminology and classifications,F. Community-based Information System,P. Identification registries and directories	no		Yes	Yes			https://openhim.readthedocs.io	http://openhim.org		ADX - Aggregate Data Exchange, CDA - Clinical Document Architecture, CSD - Care Services Discovery, DICOM, HL7 FHIR, HL7 v2, HL7 v3, MHD - Mobile Access to Health Documents, PDQ or PDQm - (Mobile) Patient Demographics Query, XDS - Cross-Enterprise Document Sharing, XUA - Cross-Enterprise User Assertion, CIEL, ICD-10, LOINC, SNOMED, ATNA - Audit Trail and Node Authentication, PIX or PIXm - (Mobile…	Clients: 0, Health Workers: 0, Facilities: 0			no
Apprendre a Vivre Benin	Benin		01/10/2016		OneWorld UK	UNFPA	Butterfly Works,EtriLabs,APESSA			Uju Ofomata, uju.ofomata@oneworld.org	The project has three components. First, our mobile application, Ma Vie Mon Choix provides games, videos, maps of service providers, and a confidential question and answer services for adolescents related to SRHR. Second, an eLearning application provides SRHR related videos, lesson plans, activities and discussion questions to teachers for use in class. Third, the Tro Tro Ga Ho! website provides…	National	Adolescents and sexual and reproductive health,School-based health programs,Youth friendly services,Comprehensive sexuality education,Contraception/family planning,HIV/AIDS,Sexually Transmitted Infections (STIs),Emotional violence,Physical violence,Sexual violence		Web		1.3 Lack of quality/reliable data,1.6 Insufficient utilization of data and information,3.1 Poor patient experience,5.1 Low demand for services,8.3 Absence of community feedback mechanism	C. Client applications,F. Community-based Information System,M. Health finance and insurance system,U. Pharmacy Information System	yes							https://mvmc-desktop.herokuapp.com/#/			Clients: 0, Health Workers: 0, Facilities: 0			no
mHero in Liberia	Liberia		01/12/2013	01/12/2017	IntraHealth International	USAID	Ministy of Health			Intrahealth International, digitalhealth@intrahealth.org	mHero was developed to link health worker data in iHRIS to RapidPro so Mininstry of Health staff could communicate with frontline health workers during the Ebola crisis	Nationwide	Ebola Viral Disease (EVD)		RapidPro,iHRIS		1.4 Communication roadblocks,1.5 Lack of access to information or data	D. Client communication system,E. Clinical terminology and classifications	yes		Yes	Yes				https://www.mhero.org/			Clients: 0, Health Workers: 1000, Facilities: 100			no
Regional Action Through Data (RAD)	Kenya		26/09/2018		BroadReach	USAID	Jembi Health Systems,IGAD,Duke University			Laurie Markle, LMarkle@brhc.com	Ensure continuity of care in immunization for children within the population along the selected cross-border areas, utilizing an electronic health information system based on individual data. Main users are clients (children accompanied by mother/fathers and guardians) and providers. the solution is currently being implemented along the borders of Uganda and Kenya, with another pair of countries …	The client-provider solution focus of the RAD project is centered around the 8-member countries of Intergovernmental Authority on Development (IGAD)	Childhood vaccinations / immunization		Native Android		5.4 Loss to follow-up	G. Data interchange interoperability and accessibility	yes										Clients: 4600, Health Workers: 42, Facilities: 4			no
Medic Mobile's SMS Program with MoHP Nepal	Nepal		01/09/2015		Medic Mobile	Skoll Foundation	Ministry of Health and Population Nepal,Provincial Government,Local Government (rural and urban municipalities)			Shreya Bhatt, shreya@medicmobile.org	Since 2012, Medic Mobile has implemented open-source software for maternal and newborn care in partnership with Ministry of Health and Population, local government and various NGO partners. Building on efforts that began as a pilot, the program has since been tested, refined, and scaled to 11 districts of Nepal. Medic Mobile’s SMS-based tools currently support over 7,000 female community health v…	National	Birth events,Birth preparedness,Pregnancy/antenatal care,Other newborn and child health,Postnatal/newborn care		Community Health Toolkit		1.2 Delayed reporting of events,1.5 Lack of access to information or data,1.6 Insufficient utilization of data and information,3.7 Poor adherence to guidelines,5.4 Loss to follow-up	B. Civil Registration and Vital Statistics,E. Clinical terminology and classifications,F. Community-based Information System,G. Data interchange interoperability and accessibility,R. Laboratory and Diagnostic System	yes		Yes	Yes	Yes		https://github.com/medic			JSON	Clients: 56750, Health Workers: 7000, Facilities: 590			no
Malaria Test	Kenya		06/03/2019	20/03/2019	test	DSME	TerraFrame			Tim Nichols, tim.nichols@vitalwave.com	Testing the DSME space	Two districts	Adolescents and mental health		Common Geo-registry		1.7 Lack of unique identifiers	X. SHR and health information repositories	no											District: 3486017 [Clients: 0, Health Workers: 25, Facilities: 0]		no
Amana	Congo		07/09/2020	01/01/1970	MOH	Bill and Melinda Gates Foundation (BMGF)	UNICEF,UNFPA			BA Housseynou, baho@who.int	Amélioration santé mère et enfant	Maghama ( commune)	Malnutrition		Commcare		2.1 Insufficient supply of commodities	H. Electronic Medical Record	no		Yes	Yes	Yes					MHD - Mobile Access to Health Documents		District: 3220592 [Clients: 900, Health Workers: 100, Facilities: 50]		no
Open Concept Lab	United States		10/05/2011	01/01/1970	Open Concept Lab	COVID-19,Digital Square,PEPFAR	Regenstrief Institute,Thought Works,ICF,Vital Wave,OpenMRS			Jonathan Payne, info@opencoceptlab.org	OCL is an open-source terminology management service that helps organizations to manage terminologies and other metadata and to use these definitions to improve the accuracy of data collection and reporting. OCL can function as an electronic reference for health workers to find clinical codes or as a foundational component of an eHealth architecture, allowing other information systems to look up,…	OCL is a global project that hosts data dictionaries and terminologies on behalf of public health organizations and ministries of health.	Other cross cutting,COVID-19		Open Concept Lab		1.3 Lack of quality/reliable data,1.5 Lack of access to information or data,1.6 Insufficient utilization of data and information,7.1 High cost of manual processes	C. Client applications,E. Clinical terminology and classifications,F. Community-based Information System	yes		Yes	Yes	Yes		https://github.com/OpenConceptLab/	https://openconceptlab.org/	https://docs.openconceptlab.org/	HL7 FHIR, SVS - Sharing Value Sets, CIEL, ICD-10, ICD-11, LOINC, RxNORM, SNOMED, ISO 3166, JSON	Clients: 0, Health Workers: 0, Facilities: 0			no
Simple	United States		07/10/2018		Resolve to Save Lives, an initiative of Vital Strategies, and member of the India Hypertension Management Initiative	None (non-profit organization)	World Health Organization,Indian Council of Medical Research			Tim Cheadle, tcheadle@resolvetosavelives.org	Simple is a fast, free app for healthcare workers to track patients with high blood pressure. A simple tracking system, together with a simple and effective hypertension treatment protocol, will help clinicians to save patients' lives. Our focus is providing a fast, easy tool for nurses, doctors, and other healthcare workers in the public and private sector. We're focused on India, but will likel…	India	Hypertension		Web,Native Android		1.3 Lack of quality/reliable data,3.5 Insufficient continuity of care,3.6 Inadequate supportive supervision,3.7 Poor adherence to guidelines,5.3 Low adherence to treatments,5.4 Loss to follow-up,7.1 High cost of manual processes	C. Client applications,G. Data interchange interoperability and accessibility,P. Identification registries and directories,Q. Knowledge Management,R. Laboratory and Diagnostic System,W. Research information system	yes		Yes	Yes			https://www.simple.org/	https://play.google.com/store/apps/details?id=org.simple.clinic.staging		HL7 FHIR	Clients: 20000, Health Workers: 350, Facilities: 100			no
Regional Health Integration to Enhance Services in Uganda	Uganda		16/04/2018		Medic Mobile	USAID	IntraHealth International,The AIDS Support Organization (TASO),the Malaria Consortium,Communication for Development Foundation Uganda (CDFU)			Dr. Moses Arinaitwe, marinaitwe@rhites-e.org	IntraHealth International and Medic Mobile are implementing a USAID funded project in collaboration with the Government of Uganda (GOU) and key stakeholders. The purpose of the project is to increase availability and utilization of high-quality health services in 21 districts in Eastern Uganda and 2 in Karamoja by strengthening health systems; improving the quality of integrated services; and sup…	21 districts in Eastern Uganda and 2 in Karamoja			Community Health Toolkit		1.1 Lack of population denominator,1.2 Delayed reporting of events,1.3 Lack of quality/reliable data,1.7 Lack of unique identifiers,2.2 Insufficient supply of services,3.4 Low health worker motivation,3.5 Insufficient continuity of care,3.6 Inadequate supportive supervision,5.1 Low demand for services,5.4 Loss to follow-up,6.1 Inadequate workflow management,6.2 Lack of or inappropriate referrals,…	A. Census, population information & data warehouse,B. Civil Registration and Vital Statistics,C. Client applications,G. Data interchange interoperability and accessibility,I. Emergency response system,J. Environmental monitoring systems,P. Identification registries and directories,Q. Knowledge Management,U. Pharmacy Information System,X. SHR and health information repositories,Y. Telemedicine	yes		Yes	Yes	Yes		https://github.com/medic			JSON, XForms	Clients: 0, Health Workers: 75, Facilities: 10			no
SmartHealth App in Kenya	Kenya		01/09/2016	01/01/1970	Living Goods	Bill and Melinda Gates Foundation (BMGF),Gavi, The Vaccine Alliance,Skoll Foundation	Living Goods			Nii Amon Dsane, ndsane@livinggoods.org	Living Goods and Medic Mobile have collaborated to create a powerful set of mobile and web tools to support the Community Health Workers (CHW’s) assisted by Living Goods.Built on Community Health Toolkit Framework core, the open-source Smart Health app is used by CHWs to support delivery of high quality and integrated primary health care services, including common childhood diseases such as malar…	17 Sub- Counties	Adolescents and mental health,Adolescents and sexual and reproductive health,Birth events,Death events,Registration of clients and demographic information,Health Promotion,Immunizations,Surveillance,Natural disaster risk mitigation and response,Outdoor air pollution,Birth preparedness,Intrapartum care (labor and delivery),Other maternal health,Postpartum care,Pregnancy/antenatal care,Breastfeedin…		Community Health Toolkit		1.6 Insufficient utilization of data and information,2.1 Insufficient supply of commodities,5.2 Geographic inaccessibility,6.4 Delayed provision of care	F. Community-based Information System,H. Electronic Medical Record,V. Public health and disease surveillance	yes		Yes	Yes			https://github.com/orgs/medic	https://www.google.com/url?q=https://communityhealthtoolkit.org/contact&sa=D&ust=1592539454797000&usg=AFQjCNEhEcdgwEoTL8Skfwk02ci0m7J4jQ		JSON, XForms	Clients: 3429, Health Workers: 3429, Facilities: 188			no
SmartHealth App in Uganda	Uganda		01/05/2016	01/01/1970	Living Goods	Bill and Melinda Gates Foundation (BMGF),Gavi, The Vaccine Alliance	Living Goods			Nii Amon Dsane, ndsane@livinggoods.org	Living Goods and Medic Mobile collaborated to create a powerful set of mobile and web tools to support the Community Health Workers (CHWs) assisted by Living Goods. Built on Community Health Toolkit Framework core, the open-source Smart Health app is used by CHWs to support delivery of high quality and integrated primary health care services, including common childhood diseases such as malaria, d…	The project covers over 19 Districts/branches in Uganda.	Health Promotion,Immunizations,Surveillance,Measles,Pneumonia,Birth preparedness,Maternal Vaccination / Immunization,Other maternal health,Postpartum care,Pregnancy/antenatal care,Child growth and development,Childhood vaccinations / immunization,Other newborn and child health,Postnatal/newborn care,Malaria		Community Health Toolkit		2.1 Insufficient supply of commodities,2.2 Insufficient supply of services,2.4 Insufficient supply of qualified health workers,3.4 Low health worker motivation,3.6 Inadequate supportive supervision,5.2 Geographic inaccessibility,6.5 Inadequate access to transportation	H. Electronic Medical Record,I. Emergency response system,L. Geographic Information Systems,Q. Knowledge Management,V. Public health and disease surveillance	yes		Yes	Yes			https://github.com/medic	https://www.google.com/url?q=https://communityhealthtoolkit.org/contact&sa=D&ust=1593784219112000&usg=AFQjCNHLWX2aUPz9C1E29j5Ir4kyXBN5eg		JSON, XForms	Clients: 6686, Health Workers: 6686, Facilities: 190			no
Advanced mobile toolkit alongside Muso's ProCCM model in Mali	Mali		16/01/2017		Medic Mobile	Bill and Melinda Gates Foundation (BMGF)	Muso			Fatou Fall, fatou@medicmobile.org	An advanced smartphone application for CHWs to support, coordinate, and track the work of CHWs coupling with tools for supervisors and dashboards for health managers at multiple levels of the health system (health centers, districts, regional and national). Currently, we are implementing mobile health tools to improve malaria Rapid Diagnostic Test (mRDT) quality, coverage, and equity as part of i…	Yirimadio and Bankass	Adolescents and mental health,Adolescents and sexual and reproductive health,Registration of clients and demographic information,Health Promotion,Immunizations,Surveillance,Water treatment (see also under Water Sanitation and Hygiene (WASH),Birth preparedness,Intrapartum care (labor and delivery),Other maternal health,Postpartum care,Pregnancy/antenatal care,Breastfeeding,Child abuse,Child growth…		Community Health Toolkit		1.6 Insufficient utilization of data and information	F. Community-based Information System	no		Yes	Yes	Yes		https://github.com/orgs/medic			JSON, XForms		District: 2096899 [Clients: 0, Health Workers: 230, Facilities: 8], District: 2105525 [Clients: 0, Health Workers: 150, Facilities: 1]		no
MNCH mobile content with nutrition focus, available in Chichewa, Tumbuka and English in SMS and voice transcript format	Malawi		01/09/2013		GSMA	Department for International Development (DFID)	Ministry of Health,Viamo,Airtel			Kim Viljoen, kviljoen@gsma.com	The GSMA, together with its global content consortium lead by CABI, developed open-source nutrition and MNCH mobile ready content for Malawi available in Chichewa, Tumbuka and English. All content was produced by in-country specialists and is based on recommended MNCH and local nutrition practices. The Ministry of Health played a vital role in the development and content validation. The Content i…	Malawi	Health Promotion,Other maternal health,Breastfeeding,Diet,Malnutrition,Other nutrition and metabolic disorders,Handwashing,Hygiene education,Other WASH		IVR,SMS		1.5 Lack of access to information or data	E. Clinical terminology and classifications	yes		Yes	Yes	Yes			http://health-orb.org/collection/view/gsma-mnutrition			Clients: 300000, Health Workers: 0, Facilities: 0			no
MNCH mobile content with nutrition focus, available in 5 local languages in SMS and voice transcript format	Nigeria		01/09/2013		GSMA	Department for International Development (DFID)	Ministry of Health,Viamo,Airtel,MTN,Audrey Pack			Kim Viljoen, kviljoen@gsma.com	The GSMA, together with its global content consortium lead by CABI, developed open-source nutrition and MNCH mobile ready content for Nigeria available in Hausa, Igbo, Pidgin, Yoruba and English. All content was produced by in-country specialists and is based on recommended MNCH and local nutrition practices. The Ministry of Health played a vital role in the development and content validation. Th…	Nigeria	Health Promotion,Other maternal health,Postpartum care,Pregnancy/antenatal care,Breastfeeding,Infant/child nutrition and micronutrient deficiency,Postnatal/newborn care,Diet,Handwashing		IVR,SMS		1.5 Lack of access to information or data	E. Clinical terminology and classifications	yes		Yes	Yes	Yes			http://health-orb.org/collection/view/gsma-mnutrition			Clients: 85000, Health Workers: 0, Facilities: 0			no
MNCH mobile content with nutrition focus, available in Twi, Ewe, Hausa and English in SMS and voice transcript format	Ghana		01/09/2013		GSMA	Department for International Development (DFID)	Ministry of Health,MCC,MTN			Kim Viljoen, kviljoen@gsma.com	nutrition and MNCH mobile ready content for Ghana available in English, Twi, Ewe and Hausa. All content was produced by in-country specialists and is based on recommended MNCH and local nutrition practices. The Ministry of Health played a vital role in the development and content validation. The Content is available in the form of: topic-specific factsheets, SMSs and voice message transcripts.	Ghana	Health Promotion,Other maternal health,Postpartum care,Pregnancy/antenatal care,Breastfeeding,Infant/child nutrition and micronutrient deficiency,Postnatal/newborn care,Diet,Handwashing		IVR,SMS		1.5 Lack of access to information or data	E. Clinical terminology and classifications	yes		Yes	Yes	Yes			http://health-orb.org/collection/view/gsma-mnutrition			Clients: 240000, Health Workers: 0, Facilities: 0			no
VERS	Ethiopia		01/05/2017		VERA	None (for-profit company)	None			Federal Ministry of Health, dha@moh.gov.et	VERS stands for Vital Events Registration System. It is used to register 4 major life events (birth, death, marriage, and divorce), and generate various reports. It is also used to check if events registered are current (events registered within the standard period).	National Level	Birth events,Death events,Other civil registration and vital statistics,Registration of clients and demographic information		Other		1.1 Lack of population denominator,1.2 Delayed reporting of events,8.6 Inadequate understanding of beneficiary populations	A. Census, population information & data warehouse,B. Civil Registration and Vital Statistics	yes										Clients: 0, Health Workers: 0, Facilities: 0			no
Unichart	Ethiopia		01/07/1997		Apache.org	None (for-profit company)	None			Federal Ministry of Health, dha@moh.gov.et	Patient registration, OPD, Pharmacy	Dire Dawa City Administration	Health Promotion		Other		1.3 Lack of quality/reliable data,1.5 Lack of access to information or data,1.6 Insufficient utilization of data and information,1.7 Lack of unique identifiers,3.1 Poor patient experience,3.5 Insufficient continuity of care,5.3 Low adherence to treatments,5.4 Loss to follow-up,6.1 Inadequate workflow management,6.2 Lack of or inappropriate referrals,6.4 Delayed provision of care,7.1 High cost of …	C. Client applications,E. Clinical terminology and classifications,F. Community-based Information System,G. Data interchange interoperability and accessibility,J. Environmental monitoring systems,M. Health finance and insurance system,P. Identification registries and directories,W. Research information system,X. SHR and health information repositories,Y. Telemedicine	yes							Www.unicharts.com				District: 1707654 [Clients: 0, Health Workers: 0, Facilities: 0]		no
Tenaye	Ethiopia		01/01/2018		Gonder University	None (non-profit organization)	None			Federal Ministry of Health, dha@moh.gov.et	Educational platform for sexual and reproductive health, mental health adolescent	Amhara Region	Adolescents and mental health,Adolescents and sexual and reproductive health,Sexual and Reproductive health in humanitarian settings		Other		1.3 Lack of quality/reliable data,1.5 Lack of access to information or data,1.6 Insufficient utilization of data and information,2.2 Insufficient supply of services,3.1 Poor patient experience,3.6 Inadequate supportive supervision,5.1 Low demand for services,5.3 Low adherence to treatments,5.4 Loss to follow-up	C. Client applications,E. Clinical terminology and classifications,F. Community-based Information System,G. Data interchange interoperability and accessibility,I. Emergency response system,M. Health finance and insurance system,Q. Knowledge Management,U. Pharmacy Information System,W. Research information system	yes		Yes	Yes	Yes							District: 1707264 [Clients: 0, Health Workers: 0, Facilities: 0]		no
Tena PIMS	Ethiopia		01/08/2017		Tech plus UTC private local company	None (for-profit company)	None			Federal Ministry of Health, dha@moh.gov.et	Patient information management system designed to manage all services in the hospital fully avoid paper work activities	SNNP Region	Health Promotion		Other		1.3 Lack of quality/reliable data,1.5 Lack of access to information or data,1.6 Insufficient utilization of data and information,3.1 Poor patient experience,3.5 Insufficient continuity of care,3.7 Poor adherence to guidelines,5.3 Low adherence to treatments,5.4 Loss to follow-up,6.2 Lack of or inappropriate referrals,6.4 Delayed provision of care,7.1 High cost of manual processes	C. Client applications,E. Clinical terminology and classifications,F. Community-based Information System,G. Data interchange interoperability and accessibility,M. Health finance and insurance system,P. Identification registries and directories,R. Laboratory and Diagnostic System,W. Research information system,Y. Telemedicine	yes		Yes	Yes	Yes					ISO 3166		District: 1707657 [Clients: 0, Health Workers: 0, Facilities: 0]		no
SuperHIM (Super HIMS health information management system)	Ethiopia		01/10/2017		Bet tech institute of information.	None (non-profit organization)	None			Federal Ministry of Health, dha@moh.gov.et	Superhims is an integreted health management system developed by bet tech institute of technology. The system incorporates card room, triage, different specialized opd, labratory, imaging and generate many types of reports.	SNNP Region	Health Promotion		Other		1.3 Lack of quality/reliable data,1.5 Lack of access to information or data,1.6 Insufficient utilization of data and information,1.7 Lack of unique identifiers,3.1 Poor patient experience,3.5 Insufficient continuity of care,5.3 Low adherence to treatments,5.4 Loss to follow-up,7.1 High cost of manual processes	C. Client applications,E. Clinical terminology and classifications,F. Community-based Information System,G. Data interchange interoperability and accessibility,M. Health finance and insurance system,P. Identification registries and directories,W. Research information system,X. SHR and health information repositories	yes		Yes	Yes	Yes							District: 1707657 [Clients: 0, Health Workers: 0, Facilities: 0]		no
SmartEMS (Samrt Electronic Medical System)	Ethiopia		01/01/2017		Mebtu Abebe (developer)	None (for-profit company)	None			Federal Ministry of Health, dha@moh.gov.et	Smart EMS is software system design to automate work, record management and reporting of small to large clinics and hospitals.	SNNP Region	Health Promotion		Other		1.3 Lack of quality/reliable data,1.5 Lack of access to information or data,1.6 Insufficient utilization of data and information,1.7 Lack of unique identifiers,3.1 Poor patient experience,3.5 Insufficient continuity of care,5.3 Low adherence to treatments,5.4 Loss to follow-up,6.1 Inadequate workflow management,6.2 Lack of or inappropriate referrals	C. Client applications,E. Clinical terminology and classifications,F. Community-based Information System,G. Data interchange interoperability and accessibility,J. Environmental monitoring systems,M. Health finance and insurance system,P. Identification registries and directories,W. Research information system,X. SHR and health information repositories,Y. Telemedicine	yes		Yes	Yes	Yes							District: 1707657 [Clients: 0, Health Workers: 0, Facilities: 0]		no
RI (routine immunization dashboard)	Ethiopia		01/09/2016		CHAI	Centers for Disease Control (CDC)	CHAI			Federal Ministry of Health, dha@moh.gov.et	Vaccine Performance measurement tool	Somali Region	Immunizations,Childhood vaccinations / immunization		Other		1.2 Delayed reporting of events,1.3 Lack of quality/reliable data,2.1 Insufficient supply of commodities,2.2 Insufficient supply of services,3.5 Insufficient continuity of care,5.1 Low demand for services,5.3 Low adherence to treatments,5.4 Loss to follow-up,6.4 Delayed provision of care	B. Civil Registration and Vital Statistics,C. Client applications,G. Data interchange interoperability and accessibility,H. Electronic Medical Record,I. Emergency response system,P. Identification registries and directories,U. Pharmacy Information System,W. Research information system	yes											District: 1707658 [Clients: 0, Health Workers: 0, Facilities: 0]		no
REDCap (Research Electronic Data Capturing Application)	Ethiopia		01/01/2004		Vanderbilt University	None (for-profit company)	Vanderbilt University			Federal Ministry of Health, dha@moh.gov.et	REDCap is a tool for building online surveys and database. It is used to data collect health related (Bio-medical, clinical trial, epidemological, and bio-informatics) research data, manage data through import and export reports and stats, scheduling appointments of research participants. It has an integrated mobile application.	National Level	Health Promotion		REDcap		1.3 Lack of quality/reliable data,1.5 Lack of access to information or data,1.6 Insufficient utilization of data and information,1.7 Lack of unique identifiers,6.1 Inadequate workflow management	C. Client applications,E. Clinical terminology and classifications,F. Community-based Information System,J. Environmental monitoring systems,X. SHR and health information repositories	yes		Yes	Yes	Yes			https://community.projectredcap.org		ICD-10, LOINC	Clients: 0, Health Workers: 0, Facilities: 0			no
Quntimed and Quentitb	Ethiopia		01/07/2018		USAID/Deliver Project	USAID	USAID,MSH			Federal Ministry of Health, dha@moh.gov.et	Forcasting of medicine and supplies	National Level	Health Promotion		Other		1.3 Lack of quality/reliable data,1.5 Lack of access to information or data,1.6 Insufficient utilization of data and information,2.1 Insufficient supply of commodities,2.2 Insufficient supply of services,2.3 Insufficient supply of equipment,6.1 Inadequate workflow management,6.3 Poor planning and coordination,7.1 High cost of manual processes,7.2 Lack of effective resource allocation,8.4 Lack of …	C. Client applications,E. Clinical terminology and classifications,F. Community-based Information System,H. Electronic Medical Record,I. Emergency response system,J. Environmental monitoring systems,K. Facility Management Information System	yes		Yes	Yes							Clients: 0, Health Workers: 0, Facilities: 0			no
Quick book	Ethiopia		01/01/2010	01/07/2018	Intuit inc.	None (for-profit company)	None			Federal Ministry of Health, dha@moh.gov.et	Record transactions , bank reconciliation, trial balance, ledger and other financial services for non governmental funding	Afar Region	Health Promotion		QuickBooks		6.3 Poor planning and coordination,7.1 High cost of manual processes,7.2 Lack of effective resource allocation,7.3 Client-side expenses,7.4 Lack of coordinated payer mechanism		yes											District: 1707249 [Clients: 0, Health Workers: 0, Facilities: 0]		no
PRS (Patient Registration System)	Ethiopia		01/01/2016		Jimma University	None (non-profit organization)	Jimma Univesity			Federal Ministry of Health, dha@moh.gov.et	PRS is an easy and simple system designed and developed by jimma university ICT staff and only used to register 2 things: patient data like name and address; and bio data of a patient like a disease encountered. And generally it was designed after the failure of smart care system.	Oromia Region	Health Promotion		Other		1.3 Lack of quality/reliable data,1.5 Lack of access to information or data,1.6 Insufficient utilization of data and information,1.7 Lack of unique identifiers,3.1 Poor patient experience,3.5 Insufficient continuity of care,5.3 Low adherence to treatments,5.4 Loss to follow-up,6.1 Inadequate workflow management,6.2 Lack of or inappropriate referrals,7.1 High cost of manual processes	C. Client applications,E. Clinical terminology and classifications,F. Community-based Information System,G. Data interchange interoperability and accessibility,J. Environmental monitoring systems,M. Health finance and insurance system,P. Identification registries and directories,W. Research information system,X. SHR and health information repositories,Y. Telemedicine	yes											District: 1707656 [Clients: 0, Health Workers: 0, Facilities: 0]		no
Providers System	Ethiopia		01/01/2018		CBHI	None (for-profit company)	CBHI			Federal Ministry of Health, dha@moh.gov.et	information about who used the insurance on the providers	National Level	Health Promotion		Other		7.3 Client-side expenses		yes										Clients: 0, Health Workers: 0, Facilities: 0			no
PrimeCare electronic health record	Ethiopia		01/05/2014		Primecare consultant plc	None (for-profit company)	None			Federal Ministry of Health, dha@moh.gov.et	The PrimeCare electronic health record is a desktop application used to record and manage patient information. Currently, the app is used only for patient card registration and retrieval.	Addis Ababa City Administration	Health Promotion		Other		1.3 Lack of quality/reliable data,1.5 Lack of access to information or data,1.6 Insufficient utilization of data and information,1.7 Lack of unique identifiers	C. Client applications,E. Clinical terminology and classifications,F. Community-based Information System,X. SHR and health information repositories	yes											District: 1707699 [Clients: 0, Health Workers: 0, Facilities: 0]		no
Pipeline	Ethiopia		01/07/2018		USAID/Deliver Project	USAID	JSI/deliver			Federal Ministry of Health, dha@moh.gov.et	To monitor the procurement and shipment status of medicines and supplies	National Level	Malaria		Other		1.3 Lack of quality/reliable data,1.5 Lack of access to information or data,1.6 Insufficient utilization of data and information,2.1 Insufficient supply of commodities,2.3 Insufficient supply of equipment,6.1 Inadequate workflow management,7.2 Lack of effective resource allocation	C. Client applications,E. Clinical terminology and classifications,F. Community-based Information System,H. Electronic Medical Record,J. Environmental monitoring systems,K. Facility Management Information System	yes		Yes	Yes							Clients: 0, Health Workers: 0, Facilities: 0			no
PaxscanL06	Ethiopia		01/10/2017		Infinity Technology pic	None (for-profit company)	None			Federal Ministry of Health, dha@moh.gov.et	Reading radiology images	Dire Dawa City Administration	Health Promotion		Other		1.3 Lack of quality/reliable data,3.1 Poor patient experience,3.3 Low quality of health commodities	C. Client applications,M. Health finance and insurance system,O. Human Resource Information System	yes											District: 1707654 [Clients: 0, Health Workers: 0, Facilities: 0]		no
Patient Registration Software	Ethiopia		01/07/2018		Action ICT Solutions Pvt. Ltd. Co.	None (for-profit company)	None			Federal Ministry of Health, dha@moh.gov.et	To register patient medical record	Tigray Region	Health Promotion		Other		1.3 Lack of quality/reliable data,1.5 Lack of access to information or data,1.6 Insufficient utilization of data and information,1.7 Lack of unique identifiers,3.5 Insufficient continuity of care,3.6 Inadequate supportive supervision,5.3 Low adherence to treatments,5.4 Loss to follow-up,6.1 Inadequate workflow management,6.2 Lack of or inappropriate referrals,7.1 High cost of manual processes,8.1…	C. Client applications,E. Clinical terminology and classifications,F. Community-based Information System,G. Data interchange interoperability and accessibility,J. Environmental monitoring systems,P. Identification registries and directories,Q. Knowledge Management,W. Research information system,X. SHR and health information repositories,Y. Telemedicine	yes											District: 1707148 [Clients: 0, Health Workers: 0, Facilities: 0]		no
PACS (Picture Archiving and communication System)	Ethiopia		01/02/2018	01/02/2018	MedWeb	Other	RadAid			Federal Ministry of Health, dha@moh.gov.et	Collect and share image of radiography	National Level	Health Promotion		Other		1.3 Lack of quality/reliable data,3.1 Poor patient experience,3.3 Low quality of health commodities	C. Client applications,M. Health finance and insurance system,O. Human Resource Information System	yes									HL7 v3	Clients: 0, Health Workers: 0, Facilities: 0			no
OTRS (Online Ticket Registration System)	Ethiopia		01/01/2018		FMOH	Other	FMOH			Federal Ministry of Health, dha@moh.gov.et	To provide an interface for internal maintenance and support. Using this application, users request hardware and software maintenance and troubleshooting by filling a form.	National Level	Health Promotion		Other		7.2 Lack of effective resource allocation,7.3 Client-side expenses		yes										Clients: 0, Health Workers: 0, Facilities: 0			no
Orbit Health	Ethiopia		01/09/2015		Orbit health	None (non-profit organization)	Bit Health			Federal Ministry of Health, dha@moh.gov.et	Enables to capture information about kidney donor and recipients and manage all processes through kidney operations	Addis Ababa City Administration	Diseases of the kidney and the urinary system		Other		2.2 Insufficient supply of services,3.1 Poor patient experience	I. Emergency response system,M. Health finance and insurance system	yes		Yes	Yes				Orbithealthnet.com				District: 1707699 [Clients: 0, Health Workers: 0, Facilities: 0]		no
OR management system	Ethiopia		01/12/2016		50 lomi	Other	50 lomi			Federal Ministry of Health, dha@moh.gov.et	OR Schedule , progress,reports	National Level	Health Promotion		Other		1.6 Insufficient utilization of data and information	F. Community-based Information System	yes										Clients: 0, Health Workers: 0, Facilities: 0			no
OpenClinica	Ethiopia		01/06/2005		OpenClinical, LLC and Collaborators.	Other	OpenClinica			Federal Ministry of Health, dha@moh.gov.et	OpenClinica is open source clinical trial software for Electronic Data Capture (EDC) Clinical Data Management (CDM). It is a web-based software tool designed to capture clinical study data. The standard way to capture data in clinical study is bia Case Report Forms (CRF) which are specifically designed to collect study data in a structured format.	National Level	Health Promotion		OpenClinica		1.6 Insufficient utilization of data and information,2.2 Insufficient supply of services	F. Community-based Information System,I. Emergency response system	yes		Yes	Yes	Yes			https://docs.openclinica.com/3.1/technical-documents	https://docs.openclinica.com/3.1	HL7 v3, ICD-10, LOINC, XForms	Clients: 0, Health Workers: 0, Facilities: 0			no
Open Clinic	Ethiopia		01/12/2016		Post-Factum bvba	Other	Post-Factum bvba			Federal Ministry of Health, dha@moh.gov.et	A general hospital management system including financial transaction, admission, opd, in patient service, private, public, credit, debits and extra services. Generally wonderful system for EMR	Oromia Region	Health Promotion		Other		1.3 Lack of quality/reliable data,2.2 Insufficient supply of services,3.1 Poor patient experience	C. Client applications,I. Emergency response system,M. Health finance and insurance system	yes											District: 1707656 [Clients: 0, Health Workers: 0, Facilities: 0]		no
OPAC (Koha software open public access cataloge)	Ethiopia		01/02/2017		Addis Ababa University	Other	Addis Ababa University(AAU)			Federal Ministry of Health, dha@moh.gov.et	To give detailed status of electronic health books and number of books in the library	Addis Ababa City Administration	Health Promotion		Green Stone		1.5 Lack of access to information or data	E. Clinical terminology and classifications	yes		Yes	Yes								District: 1707699 [Clients: 0, Health Workers: 0, Facilities: 0]		no
NHDD	Ethiopia		01/04/2017		DUP	Centers for Disease Control (CDC)	JSI/DUP			Federal Ministry of Health, dha@moh.gov.et	Captures the definition of data elements, indicators and the relationship between those elements to improve the MOH ability to manage data recording and reporting guidelines.	National Level	Health Promotion		Open Concept Lab		1.3 Lack of quality/reliable data,1.5 Lack of access to information or data,1.6 Insufficient utilization of data and information	C. Client applications,E. Clinical terminology and classifications,F. Community-based Information System	yes		Yes	Yes				Www.openconceptlab.org/orgs/Ethiopianhdd		ICD-10	Clients: 0, Health Workers: 0, Facilities: 0			no
National residency matching	Ethiopia		01/05/2017		FMOH	Other	John Hopkins			Federal Ministry of Health, dha@moh.gov.et	Online entrance examinations for general practitioners (GP)	National Level	Health Promotion		Moodle		2.4 Insufficient supply of qualified health workers,7.1 High cost of manual processes	L. Geographic Information Systems	yes		Yes	Yes				docs.moodle.org/35/en/main_page			Clients: 0, Health Workers: 0, Facilities: 0			no
MRIS	Ethiopia		01/07/2018		FHAPCO	Other	FHAPCO			Federal Ministry of Health, dha@moh.gov.et	Multi sectoral report on HIV AIDS	National Level	Health Promotion		Other		1.6 Insufficient utilization of data and information	F. Community-based Information System	yes		Yes	Yes	Yes						Clients: 0, Health Workers: 0, Facilities: 0			no
mHealth	Ethiopia		01/01/2017		EPHA Consultant	Packard Foundation	EPHA Consultant			Federal Ministry of Health, dha@moh.gov.et	To create a two way communication among health workers like sharing documents, video, audio and educational messages, and questions and answers	National Level	Health Promotion		Other		1.4 Communication roadblocks,3.1 Poor patient experience	D. Client communication system,M. Health finance and insurance system	yes										Clients: 0, Health Workers: 0, Facilities: 0			no
MFR	Ethiopia		01/01/2017		JSI/AIDS Free	USAID	JSI/AIDS Free			Federal Ministry of Health, dha@moh.gov.et	Collects national health facility list, location, services, infrastructure and number of health professionals.	National Level	Health Promotion		ResourceMap		1.3 Lack of quality/reliable data,1.5 Lack of access to information or data	C. Client applications,E. Clinical terminology and classifications	yes		Yes	Yes				Facilities.eth.instedd.org			Clients: 0, Health Workers: 0, Facilities: 0			no
MEMS (Medical equipment management system)	Ethiopia		01/03/2018		FMOH	Other	FMOH			Federal Ministry of Health, dha@moh.gov.et	The objective of the system is to automate medical equipment management system of the country from procurement up to disposal.	National Level	Health Promotion		Other		1.3 Lack of quality/reliable data,2.3 Insufficient supply of equipment	C. Client applications,K. Facility Management Information System	yes										Clients: 0, Health Workers: 0, Facilities: 0			no
Members system	Ethiopia		01/12/2017		CBHI	Other	FMOH			Federal Ministry of Health, dha@moh.gov.et	Detail information about insurance members	National Level	Health Promotion		Other		1.5 Lack of access to information or data,3.1 Poor patient experience,6.3 Poor planning and coordination	E. Clinical terminology and classifications,M. Health finance and insurance system	yes		Yes	Yes	Yes						Clients: 0, Health Workers: 0, Facilities: 0			no
Medicine Registration System	Ethiopia		01/07/2017		JSI/AIDS Free	USAID	JSI Aids Free			Federal Ministry of Health, dha@moh.gov.et	Medicine registration, suspension and cancellation processes	National Level	Health Promotion		Other		1.3 Lack of quality/reliable data,1.5 Lack of access to information or data,2.1 Insufficient supply of commodities,7.1 High cost of manual processes	C. Client applications,E. Clinical terminology and classifications,H. Electronic Medical Record	yes		Yes	Yes	Yes						Clients: 0, Health Workers: 0, Facilities: 0			no
Mbrana	Ethiopia		01/07/2005		JSI/AIDSFeee	USAID	JSI/AIDSFree			Federal Ministry of Health, dha@moh.gov.et	To collect vaccine related data	National Level	Health Promotion		Other		2.2 Insufficient supply of services,3.1 Poor patient experience,4.1 Lack of alignment with local norms,5.4 Loss to follow-up	G. Data interchange interoperability and accessibility,I. Emergency response system,M. Health finance and insurance system,S. Learning and Training System	yes										Clients: 0, Health Workers: 0, Facilities: 0			no
LLIS (Laboratory information system)	Ethiopia		01/07/2000		Polytech	Other	Polytech			Federal Ministry of Health, dha@moh.gov.et	To automate the laboratory activities	National Level	Health Promotion		Other		1.5 Lack of access to information or data,3.1 Poor patient experience,7.1 High cost of manual processes	E. Clinical terminology and classifications,M. Health finance and insurance system	yes										Clients: 0, Health Workers: 0, Facilities: 0			no
KPI Survey Database	Ethiopia		01/07/2012		FMOH	Other	FMOH			Federal Ministry of Health, dha@moh.gov.et	The application is a data analysis tool that is used to measure staff and patient satisfaction.	Oromia Region	Health Promotion		Other		1.6 Insufficient utilization of data and information,7.1 High cost of manual processes,7.2 Lack of effective resource allocation	F. Community-based Information System	yes											District: 1707656 [Clients: 0, Health Workers: 0, Facilities: 0]		no
IVR (Interactive voice response)	Ethiopia		01/07/2014	01/07/2017	Tulane University - Ethiopia	USAID	Tualne International			Federal Ministry of Health, dha@moh.gov.et	to collect MNCH, PHEM, IRD, Stockout & death data from health post by health extension worker	National Level	Health Promotion		IVR		1.5 Lack of access to information or data,3.1 Poor patient experience,7.1 High cost of manual processes	E. Clinical terminology and classifications,M. Health finance and insurance system	yes		Yes	Yes							Clients: 0, Health Workers: 0, Facilities: 0			no
InvMS (Inventory management system)	Ethiopia		01/07/2005		Tulane University - Ethiopia	USAID	Tulane International			Federal Ministry of Health, dha@moh.gov.et	To manage laboratory equipment, medical equipment and other items	National Level	Health Promotion		Other		1.3 Lack of quality/reliable data,1.5 Lack of access to information or data	C. Client applications,E. Clinical terminology and classifications	yes										Clients: 0, Health Workers: 0, Facilities: 0			no
Intellicare	Ethiopia		01/05/2016		Bitweavers private company	None (for-profit company)	Bitweavers private company			Federal Ministry of Health, dha@moh.gov.et	To capture the patient interaction in the facility, human resource and financial transactions	National Level	Health Promotion		Intellicare		1.3 Lack of quality/reliable data,1.5 Lack of access to information or data,1.6 Insufficient utilization of data and information,3.1 Poor patient experience	C. Client applications,E. Clinical terminology and classifications,F. Community-based Information System,M. Health finance and insurance system	yes									HL7 v3, ICD-10	Clients: 0, Health Workers: 0, Facilities: 0			no
IFMIS - Integrated Financial Management Information System	Ethiopia		01/09/2011		MoFED	World Bank	Ministry of Finance and Economic development (MoFED)			Federal Ministry of Health, dha@moh.gov.et	Used to manage the budgeting and expenditure of the ministries finance	National Level	Health Promotion		Other		7.2 Lack of effective resource allocation,7.4 Lack of coordinated payer mechanism		yes	Yes - With restrictions									Clients: 0, Health Workers: 0, Facilities: 0			no
IBEX (Integrated Budget Expenditure System IBEX)	Ethiopia		01/07/2018		FMOH	World Bank	Ministry of Finance and Economic Development			Federal Ministry of Health, dha@moh.gov.et	Financial record and reports	National Level	Health Promotion		IBEX		7.2 Lack of effective resource allocation,7.4 Lack of coordinated payer mechanism		yes		Yes	Yes	Yes						Clients: 0, Health Workers: 0, Facilities: 0			no
HRIS Licensing	Ethiopia		01/10/2011		Tulane University - Ethiopia	Centers for Disease Control (CDC)	Tulane International			Federal Ministry of Health, dha@moh.gov.et	HRIS-License is a tool to collect, store and manage health professionals licenses.	National	Health Promotion		Other		2.4 Insufficient supply of qualified health workers	L. Geographic Information Systems	yes											District: 1707656 [Clients: 0, Health Workers: 0, Facilities: 0]		no
HRIS	Ethiopia		01/09/2004		Tulane University - Ethiopia	Centers for Disease Control (CDC)	Tulane University			Federal Ministry of Health, dha@moh.gov.et	To record, manage and analyse health workforce data.	National Level	Health Promotion		Other		2.4 Insufficient supply of qualified health workers,3.2 Insufficient health worker competence	L. Geographic Information Systems,N. Health Management Information System	yes										Clients: 0, Health Workers: 0, Facilities: 0			no
HMIS Brisk	Ethiopia		01/07/2015		INGENIOUS computer system plc	None (for-profit company)	Amhara Regional Health Bureau			Federal Ministry of Health, dha@moh.gov.et	Patient registration, patient data collection, triage patient and department assignment, clinical data collection, specimens collection, payment and billing transaction and patient management, in short serve as full EMR	Amhara Region	Health Promotion		Other		1.3 Lack of quality/reliable data,1.5 Lack of access to information or data,1.6 Insufficient utilization of data and information,3.1 Poor patient experience,3.5 Insufficient continuity of care,5.3 Low adherence to treatments,5.4 Loss to follow-up	C. Client applications,E. Clinical terminology and classifications,F. Community-based Information System,G. Data interchange interoperability and accessibility,M. Health finance and insurance system,P. Identification registries and directories,W. Research information system	yes									ICD-10		District: 1707264 [Clients: 0, Health Workers: 0, Facilities: 0]		no
HCMIS (Health commodity management information system)	Ethiopia		01/07/2008	01/07/2008	USAID/Deliver Project	USAID	JSI AIDSFRee			Federal Ministry of Health, dha@moh.gov.et	To manage the end to end supply chain of medical equipment, pharmaceuticals and reagents	National Level	Health Promotion		Other		2.1 Insufficient supply of commodities,2.2 Insufficient supply of services,2.3 Insufficient supply of equipment	H. Electronic Medical Record,I. Emergency response system,K. Facility Management Information System	yes										Clients: 0, Health Workers: 0, Facilities: 0			no
Gx alert	Ethiopia		01/10/2017		CHAI	Centers for Disease Control (CDC)	CHAI			Federal Ministry of Health, dha@moh.gov.et	To do tasks related with viral load laboratory	National Level	HIV/AIDS		Other		3.1 Poor patient experience,3.5 Insufficient continuity of care,5.3 Low adherence to treatments,8.1 Insufficient patient engagement	M. Health finance and insurance system,P. Identification registries and directories,W. Research information system	yes										Clients: 0, Health Workers: 0, Facilities: 0			no
Green Stone Digital library	Ethiopia		01/01/2017		Addis Ababa University	World Health Organization (WHO)	Addis Ababa University (AAU)			Federal Ministry of Health, dha@moh.gov.et	Enables to read and download different medical health electronic books subscribe journals	Addis Ababa City Administration	Health Promotion		Green Stone		1.5 Lack of access to information or data	E. Clinical terminology and classifications	yes		Yes	Yes								District: 1707699 [Clients: 0, Health Workers: 0, Facilities: 0]		no
Fleet management system	Ethiopia		01/12/2016		INSA	None (non-profit organization)	INSA			Federal Ministry of Health, dha@moh.gov.et	To gather, store, process, monitor and report the movement of vehicles owned by the ministry	National Level	Health Promotion		Other		7.2 Lack of effective resource allocation		yes										Clients: 0, Health Workers: 0, Facilities: 0			no
EthioInfo	Ethiopia		01/01/2004		Devinfo team	UNICEF	Devinfo			Federal Ministry of Health, dha@moh.gov.et	EthioInfo helps monitor the progress made on MSG, SDG and other socio-economic plans and imports raw data and analysis in different graphical and tabular formats	National Level	Health Promotion		Other		1.3 Lack of quality/reliable data,1.5 Lack of access to information or data,1.6 Insufficient utilization of data and information	C. Client applications,E. Clinical terminology and classifications,F. Community-based Information System	yes		Yes	Yes				www.davinfo.org/ethioinfo			Clients: 0, Health Workers: 0, Facilities: 0			no
EPS pharmaceutical information systems ( ARSMBDHS)	Ethiopia		01/06/2017		Semera University	Other	Semera University			Federal Ministry of Health, dha@moh.gov.et	Drug, medical equipment and laboratory reagents stock management system.	Afar Region	Health Promotion		Other		2.1 Insufficient supply of commodities,2.2 Insufficient supply of services,2.3 Insufficient supply of equipment,2.4 Insufficient supply of qualified health workers	H. Electronic Medical Record,I. Emergency response system,K. Facility Management Information System,L. Geographic Information Systems	yes											District: 1707249 [Clients: 0, Health Workers: 0, Facilities: 0]		no
eMRIS (Electronic Multi Sectoral Response Information System)	Ethiopia		01/08/2016		World food program with internal IT team collaboration	World Health Organization (WHO)	JSI /HMIS ScaleUP,World Food Program			Federal Ministry of Health, dha@moh.gov.et	Data and reporting for HIV related data	National Level	Health Promotion		Other		1.3 Lack of quality/reliable data,3.1 Poor patient experience,3.5 Insufficient continuity of care,7.1 High cost of manual processes	C. Client applications,M. Health finance and insurance system,P. Identification registries and directories	yes		Yes	Yes							Clients: 0, Health Workers: 0, Facilities: 0			no
EMR - ART Module	Ethiopia		01/07/2018		CDC	Centers for Disease Control (CDC)	ICAP			Federal Ministry of Health, dha@moh.gov.et	For ART data registry and analysis.	National Level	HIV/AIDS		Other		1.3 Lack of quality/reliable data,1.5 Lack of access to information or data,1.6 Insufficient utilization of data and information,3.1 Poor patient experience,3.5 Insufficient continuity of care,5.3 Low adherence to treatments,5.4 Loss to follow-up,6.2 Lack of or inappropriate referrals,6.4 Delayed provision of care	C. Client applications,E. Clinical terminology and classifications,F. Community-based Information System,G. Data interchange interoperability and accessibility,M. Health finance and insurance system,P. Identification registries and directories,W. Research information system,Y. Telemedicine	yes		Yes	Yes	Yes						Clients: 0, Health Workers: 0, Facilities: 0			no
EMR	Ethiopia		01/01/2009		Tulane University - Ethiopia	Centers for Disease Control (CDC)	Tulane International			Federal Ministry of Health, dha@moh.gov.et	It is a patient tracking and monitoring system.	National Level	Health Promotion		Other		1.3 Lack of quality/reliable data,1.5 Lack of access to information or data,1.6 Insufficient utilization of data and information,3.1 Poor patient experience,3.5 Insufficient continuity of care,5.3 Low adherence to treatments,5.4 Loss to follow-up,6.2 Lack of or inappropriate referrals,6.3 Poor planning and coordination,7.1 High cost of manual processes	C. Client applications,E. Clinical terminology and classifications,F. Community-based Information System,G. Data interchange interoperability and accessibility,M. Health finance and insurance system,P. Identification registries and directories,W. Research information system,Y. Telemedicine	yes		Yes	Yes	Yes						Clients: 0, Health Workers: 0, Facilities: 0			no
Electronic Dispensing Tool - ART Pharmacy	Ethiopia		01/02/2005		USAID/MSH	USAID	MSH			Federal Ministry of Health, dha@moh.gov.et	It is an electronic dispensing tool used to store & retrieve information about patients on ART and line drugs he/she is taking.	Oromia Region	HIV/AIDS		Other		2.1 Insufficient supply of commodities,3.1 Poor patient experience,5.3 Low adherence to treatments,8.4 Lack of transparency in commodity transactions	H. Electronic Medical Record,M. Health finance and insurance system,W. Research information system	yes											District: 1707656 [Clients: 0, Health Workers: 0, Facilities: 0]		no
eIDSR (Electronic Integrated Disease Surveillance & Response)	Ethiopia		01/01/2009		JSI/HMIS Scale Up Project	USAID	JSI-HMIS scale-up project			Federal Ministry of Health, dha@moh.gov.et	eIDSR is a system developed to analyze, organize and interpret disease related PHEM data so that early detection of an epidemic is possible.	SNNP Region	Surveillance		Other		1.3 Lack of quality/reliable data,1.5 Lack of access to information or data,1.6 Insufficient utilization of data and information,6.3 Poor planning and coordination,7.1 High cost of manual processes	C. Client applications,E. Clinical terminology and classifications,F. Community-based Information System	yes		Yes	Yes	Yes							District: 1707657 [Clients: 0, Health Workers: 0, Facilities: 0]		no
eHMIS - SNNP Region	Ethiopia		01/01/2009	31/01/2017	JSI/HMIS Scale Up Project	USAID	JSI R&T Inst Inc/HMIS Scaling Up Project			Federal Ministry of Health, dha@moh.gov.et	eHMIS is systematic collection, aggregation, analysis and utilization of health information to make evidence based decisions, planning, performance monitoring and evaluation and other management activities by health workers, managers, policy makers at various levels of health sector.	SNNP Region	Health Promotion		Other		1.3 Lack of quality/reliable data,1.5 Lack of access to information or data,1.6 Insufficient utilization of data and information,6.3 Poor planning and coordination,7.1 High cost of manual processes	C. Client applications,E. Clinical terminology and classifications,F. Community-based Information System	yes		Yes	Yes	Yes					ICD-10		District: 1707657 [Clients: 0, Health Workers: 0, Facilities: 0]		no
eHMIS - Regions except SNNP Region	Ethiopia		01/06/2012	30/06/2017	Tulane University - Ethiopia	Centers for Disease Control (CDC)	Tulane International			Federal Ministry of Health, dha@moh.gov.et	For entry, analysis and reporting routine health data.	National Level	Health Promotion		Other		1.2 Delayed reporting of events,1.3 Lack of quality/reliable data,1.5 Lack of access to information or data,1.6 Insufficient utilization of data and information,2.2 Insufficient supply of services	B. Civil Registration and Vital Statistics,C. Client applications,E. Clinical terminology and classifications,F. Community-based Information System,I. Emergency response system	yes		Yes	Yes	Yes						Clients: 0, Health Workers: 0, Facilities: 0			no
EGBLS	Ethiopia		01/07/2015		Mekele university	Other	Tigray Bureau Finance			Federal Ministry of Health, dha@moh.gov.et	Equipment or property management	National level	Health Promotion		Other		2.1 Insufficient supply of commodities,2.2 Insufficient supply of services,2.3 Insufficient supply of equipment,2.4 Insufficient supply of qualified health workers	H. Electronic Medical Record,I. Emergency response system,K. Facility Management Information System,L. Geographic Information Systems	yes		Yes	Yes	Yes						Clients: 0, Health Workers: 0, Facilities: 0			no
ECHMIS (Electronic Communication HMIS)	Ethiopia		01/05/2017		FMOH	USAID	None			Federal Ministry of Health, dha@moh.gov.et	Used to register inventory and maintain bin cards and stoke cards	National Level	Health Promotion		Other		2.1 Insufficient supply of commodities,3.3 Low quality of health commodities	H. Electronic Medical Record,O. Human Resource Information System	yes		Yes	Yes	Yes						Clients: 0, Health Workers: 0, Facilities: 0			no
eCHIS - Old	Ethiopia		01/01/2015	31/12/2017	Tullen	Centers for Disease Control (CDC)	CDC			Federal Ministry of Health, dha@moh.gov.et	Rural community health information registration systems	Harari Region	Health Promotion		Other		1.3 Lack of quality/reliable data,1.5 Lack of access to information or data,1.6 Insufficient utilization of data and information,3.1 Poor patient experience,5.3 Low adherence to treatments,5.4 Loss to follow-up,6.4 Delayed provision of care,8.1 Insufficient patient engagement	C. Client applications,E. Clinical terminology and classifications,F. Community-based Information System,G. Data interchange interoperability and accessibility,M. Health finance and insurance system,W. Research information system	yes											District: 1707700 [Clients: 0, Health Workers: 0, Facilities: 0]		no
eCHIS - New	Ethiopia		01/07/2018		FMOH	Bill and Melinda Gates Foundation (BMGF),USAID	JSI - HMIS Scale Up Project,JIS-L10K,JSI-DUP,Dimagi,Simprints			Federal Ministry of Health, dha@moh.gov.et	eCHIS is designed to facilitate the daily activities of the health extension worker. It serves as a job aid, point of service data collection, patient identification, and communication tool at the community and health post level.	National Level	Health Promotion		Commcare		1.2 Delayed reporting of events,1.3 Lack of quality/reliable data,1.5 Lack of access to information or data,3.1 Poor patient experience,6.1 Inadequate workflow management,6.2 Lack of or inappropriate referrals,6.4 Delayed provision of care	B. Civil Registration and Vital Statistics,C. Client applications,E. Clinical terminology and classifications,J. Environmental monitoring systems,M. Health finance and insurance system,Y. Telemedicine	yes		Yes	Yes						XForms	Clients: 0, Health Workers: 0, Facilities: 0			no
E&RIS (Emergency and referral information system)	Ethiopia		01/06/2016		JSI/HMIS Scale Up Project	USAID	JSI HMIS Scale Up Project			Federal Ministry of Health, dha@moh.gov.et	Service provided in facilities (government), referral networking and bed managment	National Level	Health Promotion		Other		1.5 Lack of access to information or data,6.2 Lack of or inappropriate referrals	E. Clinical terminology and classifications,Y. Telemedicine	yes		Yes	Yes							Clients: 0, Health Workers: 0, Facilities: 0			no
DSS (demographic survellance system)	Ethiopia		01/03/2010		WHO	Centers for Disease Control (CDC)	CDC			Federal Ministry of Health, dha@moh.gov.et	To support universities in generating longitudinal data on major demographic events and identify cause of death.	National Level	Registration of clients and demographic information		Other		1.1 Lack of population denominator	A. Census, population information & data warehouse	yes		Yes	Yes				www.openhds.rsg			Clients: 0, Health Workers: 0, Facilities: 0			no
DSS - Self Assement Tool	Ethiopia		01/04/2013		ICAP	Centers for Disease Control (CDC)	ICAP Ethiopia			Federal Ministry of Health, dha@moh.gov.et	Callect data for self-assessment	Harari Region	Adolescents and violence,Health Promotion		Other		3.2 Insufficient health worker competence,3.4 Low health worker motivation,3.6 Inadequate supportive supervision	N. Health Management Information System,Q. Knowledge Management	yes											District: 1707700 [Clients: 0, Health Workers: 0, Facilities: 0]		no
DHMS (Digital Hospital Management System)	Ethiopia		01/05/2016		iCare Ethiopia	Other	iCare Ethiopia			Federal Ministry of Health, dha@moh.gov.et	Hospital activities card, lab, bed management, pharmacy, etc. it's like full EMR	National Level	Health Promotion		Other		1.3 Lack of quality/reliable data,1.5 Lack of access to information or data,1.6 Insufficient utilization of data and information,3.1 Poor patient experience,3.5 Insufficient continuity of care,5.3 Low adherence to treatments,5.4 Loss to follow-up,6.1 Inadequate workflow management,6.2 Lack of or inappropriate referrals,7.1 High cost of manual processes	C. Client applications,E. Clinical terminology and classifications,F. Community-based Information System,G. Data interchange interoperability and accessibility,J. Environmental monitoring systems,M. Health finance and insurance system,P. Identification registries and directories,W. Research information system,Y. Telemedicine	yes										Clients: 0, Health Workers: 0, Facilities: 0			no
District Health Information System (DHIS2)	Ethiopia		01/05/2016		FMOH	Bill and Melinda Gates Foundation (BMGF),USAID	JSI/DUP,HISP			Federal Ministry of Health, dha@moh.gov.et	DHIS2 is a tool for collection, validation, analysis, presentation of aggregate and patient-based statistical data, tailored (but not limited) to integrated health information management activities. DHIS2 provides functions such as data entry tools, provides different kinds of validation tools, easy to use - one click reports, flexible and dynamic data analysis, easy too use metadata management, …	National Level	Health Promotion		DHIS 2		1.3 Lack of quality/reliable data,1.5 Lack of access to information or data,1.6 Insufficient utilization of data and information,6.3 Poor planning and coordination,7.1 High cost of manual processes,8.5 Poor accountability between the levels of the health sector	C. Client applications,E. Clinical terminology and classifications,F. Community-based Information System	yes		Yes	Yes						ADX - Aggregate Data Exchange, ICD-10, LOINC	Clients: 0, Health Workers: 0, Facilities: 0			no
DATIM (Data for Accountability Transparency & Impact Monitoring)	Ethiopia		01/06/2015	01/06/2015	PEPFAR	Centers for Disease Control (CDC),USAID	CDC Ethiopia			Federal Ministry of Health, dha@moh.gov.et	Used to report HMIS data from ART Sites that are supported by CDC	Amhara Region	HIV/AIDS		DHIS 2		1.3 Lack of quality/reliable data,1.5 Lack of access to information or data,1.6 Insufficient utilization of data and information,3.5 Insufficient continuity of care,3.6 Inadequate supportive supervision	C. Client applications,E. Clinical terminology and classifications,F. Community-based Information System,P. Identification registries and directories,Q. Knowledge Management	yes		Yes	Yes	Yes							District: 1707264 [Clients: 0, Health Workers: 0, Facilities: 0]		no
Dagu	Ethiopia		01/01/2010		JSI/AIDSFeee	USAID	JSI-Aids Free			Federal Ministry of Health, dha@moh.gov.et	It is a Health Commodity Management Information System used to record new drugs (stock), calculate consumption rate, issue drugs to Units (departments) and manages inventory.	Oromia Region	Health Promotion		Other		1.3 Lack of quality/reliable data,1.5 Lack of access to information or data,1.6 Insufficient utilization of data and information,2.1 Insufficient supply of commodities,2.2 Insufficient supply of services,2.3 Insufficient supply of equipment,2.4 Insufficient supply of qualified health workers	C. Client applications,E. Clinical terminology and classifications,F. Community-based Information System,H. Electronic Medical Record,I. Emergency response system,K. Facility Management Information System,L. Geographic Information Systems	yes											District: 1707656 [Clients: 0, Health Workers: 0, Facilities: 0]		no
Cnet	Ethiopia		01/08/2012		cnet company	None (for-profit company)	Cnet Company			Federal Ministry of Health, dha@moh.gov.et	Finance & store Management.	Amhara	Health Promotion		Other		1.3 Lack of quality/reliable data,1.5 Lack of access to information or data,7.2 Lack of effective resource allocation	C. Client applications,E. Clinical terminology and classifications	yes											District: 1707264 [Clients: 0, Health Workers: 0, Facilities: 0]		no
CMMS (Computerized Maintenance Management System)	Ethiopia		01/12/2017		Adama General Hospital Medical College	None (for-profit company)	Self			Federal Ministry of Health, dha@moh.gov.et	It is an electronic maintenance support system for medical equipment & office electronic equipment. The system registers all available medical equipment & manages inventory.	Oromia Region	Health Promotion		Other		1.5 Lack of access to information or data,2.1 Insufficient supply of commodities,2.2 Insufficient supply of services,2.3 Insufficient supply of equipment,2.4 Insufficient supply of qualified health workers	E. Clinical terminology and classifications,H. Electronic Medical Record,I. Emergency response system,K. Facility Management Information System,L. Geographic Information Systems	yes											District: 1707656 [Clients: 0, Health Workers: 0, Facilities: 0]		no
CCEIT	Ethiopia		01/07/2017		CHAI	Sponsorship Program	Clinton Health Access Initiative (CHAI)			Federal Ministry of Health, dha@moh.gov.et	Cold chain equipment inventery	National Level	Health Promotion		Other		1.5 Lack of access to information or data,2.1 Insufficient supply of commodities,2.2 Insufficient supply of services,2.3 Insufficient supply of equipment,2.4 Insufficient supply of qualified health workers	E. Clinical terminology and classifications,H. Electronic Medical Record,I. Emergency response system,K. Facility Management Information System,L. Geographic Information Systems	yes										Clients: 0, Health Workers: 0, Facilities: 0			no
CBHI (community based health insurance system )	Ethiopia		01/03/2016		Dessie referral hospital	World Health Organization (WHO)	Ethiopian Health Insurance Agency			Federal Ministry of Health, dha@moh.gov.et	Mange hospital's patient health care financing system & reporting to respective woredas that are included in the cbhi schema.	Amhara Region	Health Promotion		Other		1.3 Lack of quality/reliable data,1.5 Lack of access to information or data,1.6 Insufficient utilization of data and information,7.4 Lack of coordinated payer mechanism	C. Client applications,E. Clinical terminology and classifications,F. Community-based Information System	yes											District: 1707264 [Clients: 0, Health Workers: 0, Facilities: 0]		no
APTS (auditable pharmaceuticals transactions system)	Ethiopia		01/08/2016		Dessie referral hospital	USAID	JSI/AIDSFree			Federal Ministry of Health, dha@moh.gov.et	facilitating pharmacy payment, stock management, staff performance	Amhara Region	Health Promotion		Other		1.3 Lack of quality/reliable data,1.5 Lack of access to information or data,1.6 Insufficient utilization of data and information,2.1 Insufficient supply of commodities,2.2 Insufficient supply of services,2.3 Insufficient supply of equipment,6.1 Inadequate workflow management	C. Client applications,E. Clinical terminology and classifications,F. Community-based Information System,H. Electronic Medical Record,I. Emergency response system,J. Environmental monitoring systems,K. Facility Management Information System	yes											District: 1707264 [Clients: 0, Health Workers: 0, Facilities: 0]		no
Antroplus	Ethiopia		01/07/2018		FMOH	World Health Organization (WHO)	WHO			Federal Ministry of Health, dha@moh.gov.et	RNA, different nutrition analysis	National Level	Infant/child nutrition and micronutrient deficiency,Malnutrition,Other nutrition and metabolic disorders		Other		1.3 Lack of quality/reliable data,1.5 Lack of access to information or data	C. Client applications,E. Clinical terminology and classifications	yes		Yes	Yes	Yes						Clients: 0, Health Workers: 0, Facilities: 0			no
AGHMC EMR	Ethiopia		01/07/2018		Adama General Hospital Medical College	CDC Foundation,None (for-profit company)	Tulane International			Federal Ministry of Health, dha@moh.gov.et	It is an electronic Medical Records System (EMR) that records individual patients information from card (registration) to assigning to physicians for treatment and records and retrieves patients information where needed.	Oromia Region	Health Promotion		Other		1.3 Lack of quality/reliable data,1.5 Lack of access to information or data,7.1 High cost of manual processes,8.1 Insufficient patient engagement	C. Client applications,E. Clinical terminology and classifications	yes											District: 1707656 [Clients: 0, Health Workers: 0, Facilities: 0]		no
ADR (report online)	Ethiopia		01/07/2015		SIAPS	Other	None			Federal Ministry of Health, dha@moh.gov.et	Used to report adverse drug event	Addis Ababa City Administration	Chemical safety		Other		1.3 Lack of quality/reliable data,1.5 Lack of access to information or data,1.6 Insufficient utilization of data and information,3.7 Poor adherence to guidelines	C. Client applications,E. Clinical terminology and classifications,F. Community-based Information System,R. Laboratory and Diagnostic System	yes											District: 1707699 [Clients: 0, Health Workers: 0, Facilities: 0]		no
Admission Referral Service	Ethiopia		01/01/2017		Dessie referral hospital	None (non-profit organization)	FMoH			Federal Ministry of Health, dha@moh.gov.et	admission, discharge, referral service in & out, elective surgery appointment, normal outpatient appointment	Amhara Region	Health Promotion				1.5 Lack of access to information or data,1.6 Insufficient utilization of data and information,3.5 Insufficient continuity of care,5.3 Low adherence to treatments,5.4 Loss to follow-up,6.2 Lack of or inappropriate referrals,6.3 Poor planning and coordination,8.1 Insufficient patient engagement	E. Clinical terminology and classifications,F. Community-based Information System,G. Data interchange interoperability and accessibility,P. Identification registries and directories,W. Research information system,Y. Telemedicine	yes											District: 1707264 [Clients: 0, Health Workers: 0, Facilities: 0]		no
MNCH mobile content with nutrition focus, available in 4 languages in SMS and voice transcript format	Mozambique		01/09/2013		GSMA	Department for International Development (DFID)	Ministry of Health,PSI,Vodacom,Viamo			Kim Viljoen, kviljoen@gsma.com	The GSMA, together with its global content consortium lead by CABI, developed open-source nutrition and MNCH mobile ready content for Mozambique available in Portuguese, Changana, Makwa and English. All content was produced by in-country specialists and is based on recommended MNCH and local nutrition practices. The Ministry of Health played a vital role in the development and content validation.…	Mozambique	Health Promotion,Other maternal health,Postpartum care,Pregnancy/antenatal care,Breastfeeding,Infant/child nutrition and micronutrient deficiency,Postnatal/newborn care,Diet,Handwashing		IVR,SMS		1.5 Lack of access to information or data	E. Clinical terminology and classifications	yes		Yes	Yes	Yes			http://health-orb.org/collection/view/gsma-mnutrition			Clients: 15000, Health Workers: 0, Facilities: 0			no
MNCH mobile content with nutrition focus, available in Bemba, Nyanja and English in SMS and voice transcript format	Zambia		01/09/2013		GSMA	Department for International Development (DFID)	MTN,Viamo,National Food and Nutrition Commission			Kim Viljoen, kviljoen@gsma.com	The GSMA, together with its global content consortium lead by CABI, developed open-source nutrition and MNCH mobile ready content for Zambia available in Bemba, Nyanja and English. All content was produced by in-country specialists and is based on recommended MNCH and local nutrition practices. The National Food and Nutrition Commission (NFNC) played a vital role in the development and content va…	Zambia	Health Promotion,Other maternal health,Postpartum care,Pregnancy/antenatal care,Breastfeeding,Infant/child nutrition and micronutrient deficiency,Postnatal/newborn care,Diet,Handwashing		IVR,SMS		1.5 Lack of access to information or data	E. Clinical terminology and classifications	yes		Yes	Yes	Yes			http://health-orb.org/collection/view/gsma-mnutrition			Clients: 40000, Health Workers: 0, Facilities: 0			no
MNCH mobile content with nutrition focus, available in 5 languages in SMS and voice transcript format	Uganda		01/09/2013		GSMA	Department for International Development (DFID)	Ministry of Health,LGI			Kim Viljoen, kviljoen@gsma.com	The GSMA, together with its global content consortium lead by CABI, developed open-source nutrition and MNCH mobile ready content for Uganda available in Luganda, Rukiga, Atesot, Langi and English. All content was produced by in-country specialists and is based on recommended MNCH and local nutrition practices. The Ministry of Health played a vital role in the development and content validation. …	Uganda	Health Promotion,Other maternal health,Postpartum care,Pregnancy/antenatal care,Breastfeeding,Infant/child nutrition and micronutrient deficiency,Postnatal/newborn care,Diet,Handwashing		IVR,SMS		1.5 Lack of access to information or data	E. Clinical terminology and classifications	yes		Yes	Yes	Yes			http://health-orb.org/collection/view/gsma-mnutrition			Clients: 20000, Health Workers: 0, Facilities: 0			no
MNCH mobile content with nutrition focus, available in Swahili and English in SMS and voice transcript format	Kenya		01/09/2013		GSMA	Department for International Development (DFID)	Ministry of Health,TotoHealth			Kim Viljoen, kviljoen@gsma.com	The GSMA, together with its global content consortium lead by CABI, developed open-source nutrition and MNCH mobile ready content for Kenya available in Swahili and English. All content was produced by in-country specialists and is based on recommended MNCH and local nutrition practices. The Ministry of Health played a vital role in the development and content validation. The Content is available…	Kenya	Health Promotion,Other maternal health,Postpartum care,Pregnancy/antenatal care,Breastfeeding,Infant/child nutrition and micronutrient deficiency,Postnatal/newborn care,Diet,Handwashing		IVR,SMS		1.5 Lack of access to information or data	E. Clinical terminology and classifications	yes		Yes	Yes	Yes			http://health-orb.org/collection/view/gsma-mnutrition			Clients: 20000, Health Workers: 0, Facilities: 0			no
Global Open Facility Registry (GOFR) Reconciliation Tool	Sierra Leone		28/02/2018	30/03/2019	eHealth Africa	Digital Square	PATH,IntraHealth,eHealth Africa			Telli Koroma, tellikoroma@gmail.com	The Facility Reconciliation Tool is an open source and open standards-based product to help anyone match lists of facilities from different data sources. The tools supports uploading data from CSV, FHIR servers and DHIS2 instances.	National			DHIS 2,HAPI FHIR		1.3 Lack of quality/reliable data,1.5 Lack of access to information or data,1.6 Insufficient utilization of data and information	C. Client applications,E. Clinical terminology and classifications,F. Community-based Information System	yes		Yes	Yes			https://github.com/openhie/facility-recon	https://www.facilitymatch.org/home/disclaimer	https://www.facilitymatch.org/home/disclaimer	CSD - Care Services Discovery, HL7 FHIR	Clients: 0, Health Workers: 0, Facilities: 1250			no
Mobile Alliance for Maternal Action	Afghanistan		30/04/2018		FHI 360	USAID	Jhpiego			Ahmad Shah Sultani, asultani@fhi360.org	Mobile Alliance for Maternal Action	Five Major Provinces of Afghanistan	Birth preparedness,Elimination of Mother to Child Transmission (eMTCT) of HIV/AIDs and Syphilis (EMTCT/PMTCT),Intrapartum care (labor and delivery),Maternal Vaccination / Immunization,Other maternal health,Postpartum care,Pregnancy/antenatal care,Breastfeeding,Child growth and development,Childhood vaccinations / immunization,Infant/child nutrition and micronutrient deficiency,Integrated Manageme…		Commcare		3.4 Low health worker motivation		yes											District: 1674795 [Clients: 617, Health Workers: 40, Facilities: 10], District: 1674803 [Clients: 670, Health Workers: 40, Facilities: 10], District: 1674876 [Clients: 543, Health Workers: 40, Facilities: 10], District: 1674567 [Clients: 546, Health Workers: 40, Facilities: 10], District: 1674770 [Clients: 680, Health Workers: 40, Facilities: 10]		no
NaijaCare	Nigeria		01/10/2017	01/01/1970	Every1Mobile	COVID-19,Department for International Development (DFID),Other	Pharmacists Council of Nigeria,Society for Family Health,Unilever,DrugStoc,Shopify,Venture Garden Group			Dr Saidat Akanbi, saidat@every1mobile.com	NaijaCare is a digital platform strengthening linkages between informal medicine vendors, community pharmacists and health facilities for improved primary health care in underserved communities in Nigeria.	Nigeria	Other civil registration and vital statistics,Health Promotion,Infection Prevention Control,Other cross cutting,COVID-19,Contraception/family planning		Web	Opportunity and Ideation, Preparation and Scoping, Analysis and Design, Implementation Planning, Developing or Adapting Solution, Piloting and Evidence Generation	1.3 Lack of quality/reliable data,1.4 Communication roadblocks,1.5 Lack of access to information or data,2.1 Insufficient supply of commodities,2.2 Insufficient supply of services,2.4 Insufficient supply of qualified health workers,3.1 Poor patient experience,3.2 Insufficient health worker competence,3.3 Low quality of health commodities,5.1 Low demand for services,5.3 Low adherence to treatments…	C. Client applications,D. Client communication system,E. Clinical terminology and classifications,H. Electronic Medical Record,I. Emergency response system,J. Environmental monitoring systems,L. Geographic Information Systems,M. Health finance and insurance system,N. Health Management Information System,O. Human Resource Information System,U. Pharmacy Information System,W. Research information sy…	no							https://naijacare.com/				District: 3718182 [Clients: 0, Health Workers: 0, Facilities: 0]		no
NEWARS (National Early Warning, Alert and Response Surveillance)	Bhutan		31/12/2009	29/09/2019	RCDC, DoPH, MoH	World Health Organization (WHO)	Asian Development Bank,WHO			ICT Division, Ministry of Health, ict@health.gov.bt	Ministry of Health, Royal Government of Bhutan is working to implement electronic Patient Information System (ePIS), HIS in all the health facilities of country with inter operable (EA) architecture.	National	Blood Safety,Emergency Medical Services,Infection Prevention Control,Other cross cutting,Preparedness,Surveillance,Natural disaster risk mitigation and response,Communicable diseases in humanitarian settings,Other infectious diseases (non-vector borne)		Other		1.2 Delayed reporting of events,1.3 Lack of quality/reliable data,1.4 Communication roadblocks,1.5 Lack of access to information or data,1.6 Insufficient utilization of data and information,1.7 Lack of unique identifiers	B. Civil Registration and Vital Statistics,C. Client applications,D. Client communication system,E. Clinical terminology and classifications,F. Community-based Information System,X. SHR and health information repositories	yes		Yes	Yes	Yes				https://ea.health.gov.bt/		Clients: 0, Health Workers: 1000, Facilities: 200			no
TRAIN Learning Network	United States		01/07/2003		Public Health Foundation	Centers for Disease Control (CDC)	Governmental Agencies (in the health sector)			Patti Abshier, pabshier@phf.org	The TRAIN Learning Network ("TRAIN") provides training and other learning opportunities to public health, healthcare, behavioral health, preparedness, and other health professionals through a distributed platform that maximizes the use of resources and online learning. TRAIN reaches more than 1.8 million health workers and brings together a community of partners dedicated to building a strong hea…	The geographic reach is global (anyone can access the platform), but the project is focused presently on the United States and its Territories	Health Promotion,Other cross cutting,Preparedness,Surveillance		Other		1.5 Lack of access to information or data,2.4 Insufficient supply of qualified health workers,3.2 Insufficient health worker competence	E. Clinical terminology and classifications,L. Geographic Information Systems,N. Health Management Information System	yes	Yes - With restrictions						https://www.train.org			Clients: 32, Health Workers: 1900000, Facilities: 0			no
Keheala - Digital adherence technology that uses behavioral 'nudges' and basic feature phones to improve health outcomes.	Kenya		01/04/2018	31/05/2020	Keheala	USAID				Jon Rathauser, jonr@keheala.com	Keheala is a digital health platform that delivers behavioral interventions across basic feature phones and smartphones in order to improve healthcare access and treatment outcomes for patients in the developing world. Keheala addresses the non-medical drivers of disease - stigma, a lack of information, motivation and support - with demonstrated behavioral strategies from the social sciences (beh…	Keheala is supporting approximately 20% of Kenya's annual TB population in eight counties.	Tuberculosis,HIV/AIDS		Keheala		1.2 Delayed reporting of events,1.3 Lack of quality/reliable data,1.4 Communication roadblocks,1.5 Lack of access to information or data,1.6 Insufficient utilization of data and information,2.4 Insufficient supply of qualified health workers,3.1 Poor patient experience,3.2 Insufficient health worker competence,3.4 Low health worker motivation,3.5 Insufficient continuity of care,3.6 Inadequate sup…	B. Civil Registration and Vital Statistics,C. Client applications,D. Client communication system,E. Clinical terminology and classifications,F. Community-based Information System,G. Data interchange interoperability and accessibility,L. Geographic Information Systems,M. Health finance and insurance system,N. Health Management Information System,P. Identification registries and directories,Q. Know…	yes										Clients: 18000, Health Workers: 724, Facilities: 907			no
Shugabanci	Nigeria		30/06/2020	30/04/2021	Health Strategy & Delivery Foundation	Bill and Melinda Gates Foundation (BMGF)	Health Strategy & Delivery Foundation			Agbons Oaiya, bonkhi@gmail.com	In accordance with the Primary Health Care Under One Roof (PHCOUR) policy, the digital health intervention was aimed at supporting Kaduna and Niger states to establish and strengthen the HRH governance structures. This included co-developing a roadmap that supported the centralisation of PHC HRH governance and management as well as payroll in the Primary Health Care Development Board/Agency. An o…	Kaduna State, Nigeria Niger State, Nigeria	Health Promotion,Other cross cutting,Preparedness		Excel	Implementation Planning, Piloting and Evidence Generation, Deploying, Hand over or Complete	1.3 Lack of quality/reliable data,1.5 Lack of access to information or data,1.6 Insufficient utilization of data and information,1.7 Lack of unique identifiers,2.4 Insufficient supply of qualified health workers,3.2 Insufficient health worker competence,3.4 Low health worker motivation,3.6 Inadequate supportive supervision,6.3 Poor planning and coordination	C. Client applications,E. Clinical terminology and classifications,F. Community-based Information System,L. Geographic Information Systems,N. Health Management Information System,Q. Knowledge Management,X. SHR and health information repositories	yes		Yes	Yes								District: 3709353 [Clients: 0, Health Workers: 6110, Facilities: 1], District: 3718384 [Clients: 0, Health Workers: 7110, Facilities: 1]		no
The Technologies for Health Registers, Information, and Vital Events (THRIVE)	Indonesia		27/05/2020	01/01/1970	Summit Institute of Development	Bill and Melinda Gates Foundation (BMGF)	Qualcomm Wireless Reach,HARVARD T.H Chan School of Public Health,Oxford University,WHO,West Nusa Tenggara Government,West Pasaman Government,Banggai Government,Magelang Government,Politeknik Kesehatan Kemenkes Magelang			Inraini Fitria Syah, inraini.fitria@sid-indonesia.org	Open Smart Register Platform or known as OpenSRP is an integrated electronic health information system to enhance maternal and neonatal health outcomes. This digital system is aimed to provide an integrated health platform to improve frontline workforce efficiencies, data quality, and timeliness of RMNCH interventions to enhance maternal and neonatal health outcomes. SID has run the OpenSRP progr…	West Nusa Tenggara Province (North Lombok District and Central Lombok District), West Sumatra Province (West Pasaman District), Central Sulawesi Province (Banggai District), and West Java Province (Magelang District)	Registration of clients and demographic information,Health Promotion,Immunizations,Birth preparedness,Intrapartum care (labor and delivery),Maternal Vaccination / Immunization,Other maternal health,Postpartum care,Pregnancy/antenatal care		OpenSRP		1.1 Lack of population denominator,1.2 Delayed reporting of events,1.3 Lack of quality/reliable data,1.6 Insufficient utilization of data and information,2.4 Insufficient supply of qualified health workers,3.2 Insufficient health worker competence,3.5 Insufficient continuity of care,3.6 Inadequate supportive supervision,6.1 Inadequate workflow management,6.4 Delayed provision of care	A. Census, population information & data warehouse,B. Civil Registration and Vital Statistics,C. Client applications,F. Community-based Information System,J. Environmental monitoring systems,L. Geographic Information Systems,N. Health Management Information System,P. Identification registries and directories,Q. Knowledge Management	yes		Yes	Yes	Yes				https://github.com/sidthrive		Clients: 776344, Health Workers: 116, Facilities: 30			no
openIMIS	Germany		01/01/2017	31/08/2020	Deutsche Gesellschaft für Internationale Zusammenarbeit (GIZ) GmbH	German Federal Ministry for Economic Cooperation and Development,Swiss Development Cooperation	Swiss Tropical and Public Health Institute (Swiss TPH),Asian eHealth Information Network (AeHIN),Bluesquare Belgium,Healthix Kenya,MTCC Kenya,2M Corp Gambia,Y-Note Cameroon,SolDevelo,ENABEL,ILO,PharmAccess			openIMIS Initiative, contact@openimis.org	openIMIS is a versatile open source software which supports the administration of health financing and social protection schemes. It is specially designed to manage the complex, high-volume data flows which are required to operate such schemes by seamlessly integrating beneficiary, provider and payer data in a single platform. openIMIS covers the following business processes: • Enrollment and con…	More than 10 million people in 8 countries benefit from health insurance, employment injury insurance, cash transfer and voucher schemes managed using openIMIS. Currently openIMIS is implemented in Bangladesh, Cameroon, Chad, Democratic Republic of the Congo, The Gambia, Mauritania, Nepal, Niger and Tanzania More details can be found on www.openimis.org	Other civil registration and vital statistics,Registration of clients and demographic information,Health Promotion,Other cross cutting		OpenIMIS		1.3 Lack of quality/reliable data,1.6 Insufficient utilization of data and information,1.7 Lack of unique identifiers,5.1 Low demand for services,7.1 High cost of manual processes,7.2 Lack of effective resource allocation,7.3 Client-side expenses,7.4 Lack of coordinated payer mechanism,8.3 Absence of community feedback mechanism,8.5 Poor accountability between the levels of the health sector,8.6 …	C. Client applications,F. Community-based Information System,U. Pharmacy Information System,X. SHR and health information repositories	yes		Yes	Yes			https://github.com/openimis	https://demo.openimis.org	https://openimis.atlassian.net/wiki/spaces/OP/overview	HL7 FHIR, ICD-10, JSON	Clients: 0, Health Workers: 3000, Facilities: 5000			no
Gestión del riesgo de pacientes en embarazo mediados por TIC en la región de Urabá	Colombia		01/04/2019	01/04/2020	Clinica Universitaria Bolivariana	Funding under consideration,Other	Clínica Universitaria Bolivariana,Corporación Interuniversitaria de Servicios			Ever Augusto Torres Silva, ever.torres@upb.edu.co	• Contribuir a la disminución de la morbilidad y mortalidad materna a través de la operación de las HERRAMIENTAS AUTOMATIZADAS PARA EL DIAGNÓSTICO ANTENATAL – HADA en un modelo de gestión del riesgo mediado por tecnologías de información y comunicación TIC. • Fortalecer las capacidades para la prestación de servicios en la modalidad de telemedicina en las instituciones seleccionadas. • Certificar…	Urabá Antioqueño	Pregnancy/antenatal care		Other		2.4 Insufficient supply of qualified health workers,3.2 Insufficient health worker competence,3.5 Insufficient continuity of care,5.3 Low adherence to treatments	L. Geographic Information Systems,N. Health Management Information System,P. Identification registries and directories,W. Research information system	no									HL7 v2, HL7 v3, XDS - Cross-Enterprise Document Sharing, ICD-10, JSON		District: 1315120 [Clients: 0, Health Workers: 18, Facilities: 4]		no
The Prevention Pack Program and GBV Tracker: ensuring availability of post-rape medicines in rural clinics and tracking gender-based violence	Congo, the Democratic Republic of the		01/03/2013	01/01/1970	Global Strategies	Global Affairs Canada (GAC),None (non-profit organization)	Panzi Hospital, Panzi Foundation, IMA World Health			Jean Armas, jean.armas@globalstrategies.org	The Prevention Pack program improves access to HIV prophylaxis, emergency contraception and antibiotics for rape survivors. The program combines community sensitization about post-rape medical care with the provision of a pre-bundled post-rape medical kit (the Prevention Pack) and the implementation of a cloud-based, GPS-enabled inventory management system called Logistimo. The project was origin…	South Kivu, Democratic Republic of Congo	Sexual violence		Logistimo	Opportunity and Ideation, Preparation and Scoping, Analysis and Design, Implementation Planning, Developing or Adapting Solution, Piloting and Evidence Generation, Package and Advocacy, Deploying, Scaling up	1.6 Insufficient utilization of data and information,2.1 Insufficient supply of commodities,5.1 Low demand for services,6.3 Poor planning and coordination	F. Community-based Information System,H. Electronic Medical Record,U. Pharmacy Information System	yes								https://www.globalstrategies.org/projects/sharing-our-logistics-model			District: 5642699 [Clients: 0, Health Workers: 12, Facilities: 66], District: 5642698 [Clients: 0, Health Workers: 4, Facilities: 27], District: 5646651 [Clients: 0, Health Workers: 1, Facilities: 18]		no
NoviGuide Neonatal: Tablet-based clinical decision support bringing neonatal expertise to the bedside while uncovering barriers to care	Uganda		01/03/2017		Global Strategies	None (non-profit organization),Other	IDRC, Save the Children, HEAL Africa			Joshua Bress, josh.bress@globalstrategies.org	NoviGuide Neonatal is a tablet-based companion for clinicians who care for newborns. Quick, visually engaging, and fully-featured, NoviGuide's dynamic decision trees support providers through a care encounter, expanding lines of questioning in response to danger signs. Complex neonatal care protocols become second nature, with error-prone manual calculations a thing of the past. Babies get rapid,…	Tororo District, Kampala - Uganda Goma, Democratic Republic of Congo	Integrated Management of Newborn and Childhood Infections (IMNCI),Postnatal/newborn care		Web,Native Android	Opportunity and Ideation, Preparation and Scoping, Analysis and Design, Implementation Planning, Developing or Adapting Solution, Piloting and Evidence Generation, Package and Advocacy, Scaling up	1.2 Delayed reporting of events,1.3 Lack of quality/reliable data,1.4 Communication roadblocks,1.5 Lack of access to information or data,1.6 Insufficient utilization of data and information,2.1 Insufficient supply of commodities,2.2 Insufficient supply of services,2.3 Insufficient supply of equipment,3.1 Poor patient experience,3.7 Poor adherence to guidelines,5.2 Geographic inaccessibility,6.1 I…	B. Civil Registration and Vital Statistics,C. Client applications,D. Client communication system,E. Clinical terminology and classifications,F. Community-based Information System,H. Electronic Medical Record,I. Emergency response system,J. Environmental monitoring systems,K. Facility Management Information System,M. Health finance and insurance system,R. Laboratory and Diagnostic System,V. Public…	yes							https://www.noviguide.com		HL7 FHIR, JSON		District: 3501864 [Clients: 6471, Health Workers: 50, Facilities: 4], District: 5457274 [Clients: 261, Health Workers: 20, Facilities: 2]		no
Medic App in Elgeyo Marakwet	Kenya		06/01/2017	31/07/2019	Medic Mobile	Other	Kilifi Kids,HealthRight International,MoH ELGEYO MARAKWET COUNTY			Susan Maigua, susan@medicmobile.org	The project seeks to improve access to critical health services and overall health for underserved, women, and children in Elgeyo Marakwet County through education, community training, and the provision of tools and other services to the Ministry of Health and staff. Leveraging mobile tools and other tools, we will increase ANC and immunization coverage, increase the service delivery points (SDP)…	Elgeyo Marakwet	Registration of clients and demographic information,Immunizations,Maternal Vaccination / Immunization,Other maternal health,Pregnancy/antenatal care,Postnatal/newborn care,Contraception/family planning		Community Health Toolkit	Opportunity and Ideation, Preparation and Scoping, Analysis and Design, Implementation Planning, Developing or Adapting Solution, Piloting and Evidence Generation, Package and Advocacy, Deploying, Scaling up, Hand over or Complete	1.3 Lack of quality/reliable data,1.5 Lack of access to information or data,1.6 Insufficient utilization of data and information,2.1 Insufficient supply of commodities,2.2 Insufficient supply of services,2.3 Insufficient supply of equipment,3.1 Poor patient experience,3.5 Insufficient continuity of care,3.6 Inadequate supportive supervision,5.2 Geographic inaccessibility,5.3 Low adherence to trea…	C. Client applications,E. Clinical terminology and classifications,F. Community-based Information System,G. Data interchange interoperability and accessibility,H. Electronic Medical Record,I. Emergency response system,J. Environmental monitoring systems,K. Facility Management Information System,M. Health finance and insurance system,P. Identification registries and directories,Q. Knowledge Manage…	yes		Yes	Yes	Yes		https://github.com/medic/cht-core		https://docs.communityhealthtoolkit.org/apps/	JSON, XForms	Clients: 0, Health Workers: 462, Facilities: 19			no
Medic App in Burundi in partnership with VHW	Burundi		08/09/2020	01/01/1970	Medic Mobile	None (non-profit organization)	Village Health Works			Susan Maigua, Susan@medicmobile.org	Medic Mobile in partnership with VHW provides CHWs with a more direct link to the health system and a structured work plan to help them manage and follow-up with their patients. Medic Mobile displays this data through a web application that will be accessed via smartphones and computers at the local clinics. The CHWs receives notifications on upcoming appointments for any of the patients in their…	Kigutu	Immunizations,Tuberculosis,Elimination of Mother to Child Transmission (eMTCT) of HIV/AIDs and Syphilis (EMTCT/PMTCT),Maternal Vaccination / Immunization,Other maternal health,Postpartum care,Pregnancy/antenatal care,Breastfeeding,Childhood vaccinations / immunization,Infant/child nutrition and micronutrient deficiency,Other newborn and child health,Postnatal/newborn care,Malnutrition,HIV/AIDS		Community Health Toolkit		1.2 Delayed reporting of events,1.3 Lack of quality/reliable data,1.5 Lack of access to information or data,1.6 Insufficient utilization of data and information,3.5 Insufficient continuity of care,3.6 Inadequate supportive supervision,5.3 Low adherence to treatments,5.4 Loss to follow-up,6.1 Inadequate workflow management,6.2 Lack of or inappropriate referrals,6.4 Delayed provision of care,8.3 Ab…	B. Civil Registration and Vital Statistics,C. Client applications,E. Clinical terminology and classifications,F. Community-based Information System,G. Data interchange interoperability and accessibility,J. Environmental monitoring systems,P. Identification registries and directories,Q. Knowledge Management,W. Research information system,Y. Telemedicine	yes		Yes	Yes	Yes		https://github.com/medic/cht-core		https://docs.communityhealthtoolkit.org/apps/	JSON, XForms	Clients: 0, Health Workers: 200, Facilities: 1			no
Connecting persons seeking information about HIV/AIDS to HIV medical and social service organizations	Congo, the Democratic Republic of the		01/09/2014		Global Strategies	None (non-profit organization)	Fondation Femme Plus, PNMLS			Jean Armas, jean.armas@globalstrategies.org	Fondation Femme Plus (FFP), a DRC-based non-profit, partnered with us to create a digital resource map and toll-free information hotline to help connect community members seeking information about HIV/AIDS to HIV medical and social services in Bukavu, DRC. FFP visited medical and social service organizations serving persons living with HIV/AIDS (PLWHA) throughout Bukavu and recorded contact infor…	Bukavu, South Kivu, Democratic Republic of Congo	HIV/AIDS		Other		1.3 Lack of quality/reliable data,1.5 Lack of access to information or data,1.6 Insufficient utilization of data and information	C. Client applications,E. Clinical terminology and classifications,F. Community-based Information System	no								https://www.globalstrategies.org/projects/mapping-hiv-care-sites-in-congo			District: 5642699 [Clients: 400, Health Workers: 5, Facilities: 113]		no
Digital African Health Library	Kenya		01/04/2016	01/01/1970	Africa Christian Health Associations Platform	Grand Challenges Canada	Indextra,Kenya Ministry of Health,Institute of Family Medicine (INFA-MED) Kenya			Dr Bruce Dahlman, director@digitalhealthlibrary.net	It is a smartphone based digital library membership service that brings to clinicians the benefit of a one-stop clinical decision support application with 50+ evidence-based resources within a single search to answer the clinical care questions that are prompted by patients at the 'point of care'. The Digital African Health Library is powered by Indextra, the leading mobile library platform for b…	Whole country and also in other sub-Saharan African countries	Emergency Medical Services		Digital Library		3.2 Insufficient health worker competence	N. Health Management Information System	yes							https://www.digitalhealthlibrary.net			Clients: 0, Health Workers: 200, Facilities: 4			no
TB Portals	United States		08/11/2012		National Institute of Allergy and Infectious Diseases	Other	CRDF,International Science and Technology Center			Jessica Taaff, Jessica.taaffe@nih.gov	The NIAID TB Portals Program is a multi-national collaboration for tuberculosis (TB) data sharing and analysis to advance TB research. A consortium of clinicians and scientists from countries with a heavy burden of TB, especially drug-resistant TB, work together with data scientists and IT professionals to collect multi-domain TB data and make it available to the clinical and research communities…	Azerbaijan, Belarus, Kazakhstan, Romania, South Africa, Congo, Georgia, Moldova, China, India	Other cross cutting,Tuberculosis		Other		1.5 Lack of access to information or data,1.6 Insufficient utilization of data and information	E. Clinical terminology and classifications,F. Community-based Information System	yes										Clients: 50, Health Workers: 10, Facilities: 10			no
Ateneo.co	Colombia		01/04/2019	01/05/2025	Menntun	None (for-profit company)	universidades y asociaciones			Rafael Ospina, rafael@menntun.com.co	La salud digital no sólo es la atención y los sistemas de salud a través de la tecnología, un pilar fundamental es la educación médica, por tanto este programa pretende convertirse en la plataforma que suma la mayoría de programas y cursos de salud a través de Internet.	Cursos de educación médica continuada exclusivamente online: cursos virtuales y webinars de salud	Health Promotion		Moodle		2.2 Insufficient supply of services	I. Emergency response system	no	Yes - With restrictions						https://ateneo.co/	https://ateneo.co/		Clients: 30, Health Workers: 100000, Facilities: 2			no
USAID BORESHA AFYA -COMMUNITY HEALTH INFORMATION SYSTEM ENCOMPASSING OPEN SMART REGISTER PLATFORM, CLOSED USER GROUP & ELEARNING	United Republic of Tanzania		01/10/2017	30/09/2021	Jhpiego John Hopkins University Affiliate	USAID	EngenderHealth,PATH			Dunstan Bishanga, Dunstan.Bishanga@jhpiego.org	USAID Boresha Afya Lake and Western Zone is a five-year project implemented in seven regions of Tanzania Mainland and Zanzibar. The goal of the project is to improve the health status of all Tanzanians - with a focus on women, youth and children - by improving the availability of, and access to, quality, respectful and integrated health services. The project is implemented by a consortium of thre…	Lake and Southern Zone (Geita, Kagera, Kigoma, Mara, Mwanza, Simiyu and Shinyanga) and Zanzibar	Birth preparedness,Elimination of Mother to Child Transmission (eMTCT) of HIV/AIDs and Syphilis (EMTCT/PMTCT),Intrapartum care (labor and delivery),Maternal Vaccination / Immunization,Other maternal health,Postpartum care,Pregnancy/antenatal care,Breastfeeding,Childhood vaccinations / immunization,Infant/child nutrition and micronutrient deficiency,Integrated Management of Newborn and Childhood I…		DHIS 2,OpenMRS,OpenSRP,SMS		1.2 Delayed reporting of events,1.3 Lack of quality/reliable data,1.4 Communication roadblocks,1.5 Lack of access to information or data,1.6 Insufficient utilization of data and information	B. Civil Registration and Vital Statistics,C. Client applications,D. Client communication system,E. Clinical terminology and classifications,F. Community-based Information System	yes		Yes	Yes	Yes		www.smartregister.org	www.smartregister.org	www.smartregister.org	CIEL, ICD-10, SNOMED	Clients: 3800000, Health Workers: 4200, Facilities: 170			no
SAUTI PROJECT-KVP MOBILE DATA COLLECTION SYSTEM	United Republic of Tanzania		01/10/2015	30/09/2019	Jhpiego John Hopkins University Affiliate	USAID	COMMUNITY SERVICE ORGANIZATIONS			Dr Albert Komba, Albert.Komba@jhpiego.org	Funded by the U.S. President’s Emergency Plan for AIDS Relief through the U.S. Agency for International Development, Sauti Project is working in partnership with the Tanzanian Ministry of Health, Community Development, Gender, Elderly and Children to bring community-based HIV and reproductive health services close to key and vulnerable populations (KVPs) in 12 regions. The populations reached by …	12 regions-Arusha, Morogoro, Tabora, Dar es Salaam, Iringa, Njombe, Shinyanga, Mbeya, Kilimanjaro, Manyara, Singida and Songwe	Health Promotion,HIV/AIDS		Commcare,DHIS 2 Tracker		1.2 Delayed reporting of events,1.3 Lack of quality/reliable data,1.4 Communication roadblocks,1.5 Lack of access to information or data,1.6 Insufficient utilization of data and information,3.5 Insufficient continuity of care,5.1 Low demand for services,5.3 Low adherence to treatments,5.4 Loss to follow-up,6.2 Lack of or inappropriate referrals,7.1 High cost of manual processes,8.1 Insufficient p…	B. Civil Registration and Vital Statistics,C. Client applications,D. Client communication system,E. Clinical terminology and classifications,F. Community-based Information System,G. Data interchange interoperability and accessibility,P. Identification registries and directories,U. Pharmacy Information System,W. Research information system,Y. Telemedicine	yes		Yes	Yes	Yes		www.dimagi.com	https://www.commcarehq.org	https://www.commcarehq.org	JSON, mACM - Mobile Alert Communication Management, SDMX - Statistical Data and Metadata Exchange, XForms	Clients: 2686718, Health Workers: 2283, Facilities: 0			no
Clinical Monitoring System for Preservice Trainees-More and Better Midwives for Rural Tanzania Project	United Republic of Tanzania		01/10/2017	30/09/2021	Jhpiego John Hopkins University Affiliate	Global Affairs Canada	TRAINING INSTITUTIONS			Dr Julius Masanika, Julius.Masanika@jhpiego.org	Commcare based Clinical Monitoring System for Preservice Trainees	Lake and Western Zone	School-based health programs,Birth preparedness,Pregnancy/antenatal care		Commcare		1.2 Delayed reporting of events,1.3 Lack of quality/reliable data,1.4 Communication roadblocks,1.5 Lack of access to information or data,1.6 Insufficient utilization of data and information,2.1 Insufficient supply of commodities,2.3 Insufficient supply of equipment,2.4 Insufficient supply of qualified health workers,3.2 Insufficient health worker competence,3.5 Insufficient continuity of care,5.1…	B. Civil Registration and Vital Statistics,C. Client applications,D. Client communication system,E. Clinical terminology and classifications,F. Community-based Information System,H. Electronic Medical Record,K. Facility Management Information System,L. Geographic Information Systems,N. Health Management Information System,P. Identification registries and directories,U. Pharmacy Information System…	yes		Yes	Yes	Yes		www.commcarehq.org	www.commcarehq.org	www.commcarehq.org	JSON, mACM - Mobile Alert Communication Management, SDMX - Statistical Data and Metadata Exchange, XForms	Clients: 0, Health Workers: 80, Facilities: 20			no
Community Health Information Tracking System (CHITS)	Philippines		10/05/2004	01/01/1970	University of the Philippines Manila	COVID-19,International Development Research Center Canada,UNICEF,World Health Organization (WHO)	Local Government UNITS, WHO, UNICEF,Other government agencies such as the MoST			Arturo M Ongkeko Jr, amongkeko@up.edu.ph	CHITS is an electronic medical record system that aims to improve patient care through efficient data encoding, records retrieval, and reports generation. It was initially developed by the Univerisity of the Philippines Manila as part of its research on computer-based information systems. CHITS was developed iteratively with health workers. The system is running on OpenMRS, an open-source customi…	CHITS is deployed in more than 130 local government health centers nationwide.	Adolescents and communicable diseases,Adolescents and mental health,Adolescents and non-communicable diseases,Adolescents and sexual and reproductive health,Other adolescent and youth health,School-based health programs,Birth events,Death events,Registration of clients and demographic information,Blood Safety,Health Promotion,Immunizations,COVID-19,Occupational health,Birth preparedness,Eliminati…		OpenMRS		1.2 Delayed reporting of events,1.3 Lack of quality/reliable data,1.5 Lack of access to information or data,1.6 Insufficient utilization of data and information,6.1 Inadequate workflow management,6.2 Lack of or inappropriate referrals,6.3 Poor planning and coordination,6.4 Delayed provision of care	B. Civil Registration and Vital Statistics,C. Client applications,E. Clinical terminology and classifications,F. Community-based Information System,J. Environmental monitoring systems,Y. Telemedicine	yes		Yes	Yes	Yes					ICD-10	Clients: 0, Health Workers: 700, Facilities: 133			no
Public Health Incentives	South Africa		19/04/2018	19/04/2025	Ribbon Blockchain	Funding under consideration	To be announced			Gugulethu Nyathi, gugu@ribbonblockchain.com	Our technology ushers in the Uberization of Public Health, where the App enables value creation for Community Health Workers, Patients and Practitioners in the public health system. The app enables CHWs to enrol as Care Partners to assist Patients to earn incentives for testing, initiating treatment, adherence to medicine, disease suppression, and living healthier lifestyles. It also enables Pati…	W're currently focussed on South Africa's Public Health sector, with the view to expand to the Rand Monetary Union countries (eSwatini, Lesotho, Namibia then SADC region and eventually Sub-Saharan Africa in the long term.	Health Promotion,Infection Prevention Control,Elimination of Mother to Child Transmission (eMTCT) of HIV/AIDs and Syphilis (EMTCT/PMTCT),Cancer,Other non-communicable diseases,Other chronic conditions and disabilities,HIV/AIDS,Human papillomavirus (HPV) and cervical cancer,Sexually Transmitted Infections (STIs)		Other		1.2 Delayed reporting of events,1.3 Lack of quality/reliable data,1.5 Lack of access to information or data,1.6 Insufficient utilization of data and information,2.4 Insufficient supply of qualified health workers,3.1 Poor patient experience,3.2 Insufficient health worker competence,3.4 Low health worker motivation,3.5 Insufficient continuity of care,3.7 Poor adherence to guidelines,5.3 Low adhere…	B. Civil Registration and Vital Statistics,C. Client applications,E. Clinical terminology and classifications,F. Community-based Information System,G. Data interchange interoperability and accessibility,J. Environmental monitoring systems,L. Geographic Information Systems,M. Health finance and insurance system,N. Health Management Information System,P. Identification registries and directories,R.…	yes		Yes	Yes	Yes			https://incentives.ribbonblockchain.com/#/			Clients: 10, Health Workers: 10, Facilities: 10			no
Altibbi	Jordan		01/09/2016		altibbi	None (for-profit company)	N/A			Jalil allabadi, jalil@altibbi.com	Altibbi provides content and telehealth services through a freemium model by which the largest Arabic online medical content is available for free and patients can subscribe to get unlimited 24/7 GSM phone consultations with highly qualified GPs for only $5/month.	Middle East and North Africa	Emergency Medical Services,Health Promotion		Web		1.5 Lack of access to information or data,1.6 Insufficient utilization of data and information,2.4 Insufficient supply of qualified health workers,3.1 Poor patient experience,3.5 Insufficient continuity of care,5.2 Geographic inaccessibility,6.2 Lack of or inappropriate referrals,7.2 Lack of effective resource allocation	E. Clinical terminology and classifications,F. Community-based Information System,L. Geographic Information Systems,M. Health finance and insurance system,P. Identification registries and directories,V. Public health and disease surveillance,Y. Telemedicine	no	Yes - With restrictions						www.altibbi.com		HL7 v3, JSON	Clients: 69000, Health Workers: 150, Facilities: 3000			no
iCow	Kenya		03/05/2011	01/04/2030	Green Dreams TECH Ltd	Other	ILRI, ZED			Susan Kahumbu, su@greendreams.co.ke	iCow provides small holder farmers information on sustainable agricultural practices as well as nutrition and health with a focus on zoonotic diseases. The application is both available on USSD and Android	Currently Kenya, Tanzania and Ethiopia	Other Environmental,Ebola Viral Disease (EVD),Influenza,Pregnancy/antenatal care,Echinococcosis,Human African trypanosomiasis (sleeping sickness),Other neglected tropical diseases,Rabies,Breastfeeding,Diet,Other vector borne,Rift Valley fever,Hygiene education		Other		1.5 Lack of access to information or data	E. Clinical terminology and classifications	no	Yes - With restrictions						www.icow.co.ke	www.icow.co.ke		Clients: 100000, Health Workers: 0, Facilities: 0			no
HubNet.io	United Kingdom		02/03/2015		Voyager Medical	None (for-profit company)	Avicenna,Cambrian Alliance			Mike Bereza, mike@voyagermedical.com	Our system has been created to help clinicians meet the stringent requirements of the MHRA, GPhC, CPAF and CQC. The cloud-based quality management system gives clinicians simple to use, digital tools decreasing their daily workload to enable them to focus on novel private health services and newly commissioned NHS pharmacy services. Have a look at our testimonials page to see what other healthcar…	National community pharmacy healthcare digitisation.	Alcohol use,Hypertension,Other non-communicable diseases,Other chronic conditions and disabilities,Human papillomavirus (HPV) and cervical cancer,Sexually Transmitted Infections (STIs),Malaria,Yellow fever		Other		1.5 Lack of access to information or data,1.6 Insufficient utilization of data and information,2.2 Insufficient supply of services,2.4 Insufficient supply of qualified health workers,3.1 Poor patient experience,3.4 Low health worker motivation,5.2 Geographic inaccessibility,6.1 Inadequate workflow management,6.2 Lack of or inappropriate referrals,8.1 Insufficient patient engagement	E. Clinical terminology and classifications,F. Community-based Information System,I. Emergency response system,J. Environmental monitoring systems,L. Geographic Information Systems,M. Health finance and insurance system,V. Public health and disease surveillance,Y. Telemedicine	no	Yes - With restrictions						hubnet.io	voyagermedical.com		Clients: 1000, Health Workers: 5000, Facilities: 2000			no
Mobile Application for Ipas-trained Abortion Providers in Mexico	Mexico		01/07/2017	28/02/2019	Ipas	None (for-profit company),None (non-profit organization)	CLICKY SOFTWARE DEVELOPMENT S.A. DE C.V.			Laura Andrade, Andradel@ipas.org	The app contains four informational and interactive modules: 1. The regulatory framework for legal abortion in Mexico; 2. Technologies recommended to perform safe abortion procedures; 3. Postabortion contraceptive methods; 4. Abortion-related social stigma. Users will also find information about Ipas Mexico’s mission and vision, safe abortion challenges in the country and a map with the locations…	Mexico	Adolescents and sexual and reproductive health,Comprehensive sexuality education,Contraception/family planning,Other sexual and reproductive health,Safe abortion care,Sexually Transmitted Infections (STIs),Sexual violence,Other wellness and mental health		IPAS		1.2 Delayed reporting of events,1.3 Lack of quality/reliable data,1.4 Communication roadblocks,1.5 Lack of access to information or data,2.1 Insufficient supply of commodities,2.2 Insufficient supply of services,2.3 Insufficient supply of equipment,2.4 Insufficient supply of qualified health workers,3.1 Poor patient experience,3.2 Insufficient health worker competence,3.3 Low quality of health co…	B. Civil Registration and Vital Statistics,C. Client applications,D. Client communication system,E. Clinical terminology and classifications,G. Data interchange interoperability and accessibility,H. Electronic Medical Record,I. Emergency response system,K. Facility Management Information System,L. Geographic Information Systems,M. Health finance and insurance system,N. Health Management Informati…	no		Yes	Yes	Yes		http://onelink.to/avuktg			ICD-10	Clients: 0, Health Workers: 288, Facilities: 0			no
Vaccsbook	Canada		22/04/2019		Vaccsbook Inc.	None (non-profit organization)	None at present			Dr. Chris Clarke, drdr@vaccsbook.com	A new website to complement vaccination programs and improve vaccination rates throughout the world. Vaccsbook allows patients and their clinicians to record their past vaccinations. Vaccsbook then compares each individual's vaccination history with their current vaccination schedule and tells them what's been missed and what's due next. As each new vaccination is given, the next vaccination need…	Worldwide	Immunizations		Other		1.3 Lack of quality/reliable data,1.5 Lack of access to information or data,1.6 Insufficient utilization of data and information,8.1 Insufficient patient engagement	C. Client applications,E. Clinical terminology and classifications,F. Community-based Information System	no							https://vaccsbook.com			Clients: 0, Health Workers: 0, Facilities: 0			no
Community Based Health and First Aid Endline Survey	Indonesia		05/01/2014	09/01/2014	Indonesian Red Cross	None (non-profit organization)	Indonesian Red Cross Branch Kapuas			Jum'atil Fajar, jumatil@gmail.com	We are using Magpi to collect data on impact of Community Based Health and First Aid in three villages and one control villages. We use Magpi because it is simple. We do not have to input entry manually. We could track where the enumerators. We hope we can use this technology in other activities.	Terusan Raya, Pulau Kupang, Teluk Palinget and Handiwung vilages	Water treatment (see also under Water Sanitation and Hygiene (WASH)		Magpi	Hand over or Complete	5.4 Loss to follow-up	G. Data interchange interoperability and accessibility	yes	Yes - With restrictions										District: 2388613 [Clients: 15, Health Workers: 1, Facilities: 1]		no
Nurses International's Open Access Nursing Curriculum	United States		01/02/2018	19/01/2022	Nurses International	None (non-profit organization)	other non profit organizations			Miriam Chickering, miriamchickering@nursesinternational.org	This project's goal is to develop BSN level resources for the world's nursing programs and healthcare institutions. The Nurses International's Open Access Project creates equity in nursing knowledge and empowers nurse educators and nursing students globally.	Materials have been downloaded in 80 countries and in all world regions.	Health Promotion,Other cross cutting,Other humanitarian health		Digital Library		1.5 Lack of access to information or data,1.6 Insufficient utilization of data and information,2.4 Insufficient supply of qualified health workers,3.2 Insufficient health worker competence,3.4 Low health worker motivation	E. Clinical terminology and classifications,F. Community-based Information System,L. Geographic Information Systems,N. Health Management Information System	no		Yes	Yes	Yes						Clients: 9998, Health Workers: 640, Facilities: 70			no
Integrando Salud - Red de Información de Salud en la Nube	Argentina		01/01/2017	09/03/2020	Integrando Salud	Other				Sergio Daniel Montenegro, sergio.montenegro@integrandosalud.com	La finalidad del proyecto es crear una plataforma web y hacer accesible la tecnología para que médicos, pacientes e Instituciones de Salud aumenten su productividad, eficiencia y la calidad de atención, a través de una suite de servicios que incluye el proyecto, entre los que se encuentran: Historia Clínica Electrónica, Sistema de Turnos, Sistema de Facturación, Telemedicina, Videollamadas, Mensa…	LATINOAMERICA - PAISES DE HABLA HISPANA	Health Promotion,Surveillance,Cardiovascular disease,Diabetes,Hypertension,Other non-communicable diseases,Tobacco use		Integrating Health	Hand over or Complete	1.5 Lack of access to information or data,1.6 Insufficient utilization of data and information	E. Clinical terminology and classifications,F. Community-based Information System	no	Yes - With restrictions						https://www.integrandosalud.com	http://centrodeayuda.integrandosalud.com	DICOM, HL7 FHIR, HL7 v2, HL7 v3, ICD-10, SNOMED, PIX or PIXm - (Mobile) Patient Identifier Cross Reference, JSON	Clients: 850000, Health Workers: 5000, Facilities: 1700			no
Aplicacion para la donacion Altruista de Sangre	El Salvador		01/01/2019	31/12/2019	Asociacion Salvadoreña de Donantes Altrusitas de Sangre	None (non-profit organization)	Asociacion Salvadoreña de Donentes Altruistas de Sangre			Roberto guzman, rguzman@asociacionasdas.com	Hemos desarrollado una aplicación para donantes altruistas de sangre, para afiliar, dar seguimiento y fidelizar la donación altruista, actualmente estamos en respuesta de poder vincular nuestra aplicación con la información generada por los bancos de sangre para confirmar dicha donación y programar próximas fechas, también podrá habilitarse a posibles patrocinadores que quieran fomentar y premiar…	Aplica para todo El Salvador, pero principalmente para las personas donantes Atruistas de sangre en relación con el banco de sangre que geográficamente tengan cercano	Blood Safety		Commcare Supply/ Commtrack		1.4 Communication roadblocks,1.5 Lack of access to information or data,5.4 Loss to follow-up,6.3 Poor planning and coordination,6.4 Delayed provision of care	D. Client communication system,E. Clinical terminology and classifications,G. Data interchange interoperability and accessibility	no		Yes	Yes				https://play.google.com/store/apps/details?id=com.wachakistudios.donatorapp			Clients: 0, Health Workers: 0, Facilities: 0			no
Warehousing of Legacy Films and Just in Time Sending via DICOM	Philippines		02/06/2019	02/06/2019	Medequal Systems and Supplies, Inc.	None (for-profit company)	Only our company has thought of this project.			Louie Cruz, luisito.cruz@medequal.com	The Philippines still has an ever growing film requirement driven particularly by both vendors and doctors. In the world of Health IT, standards such as DICOM, HL7 and IHE have been duly implemented in first world countries but still to be seen to effect impact in the Philippines; although we are seeing a great push on some tenders towards Digital particularly in the private sector. Currently, I …	To warehouse majority of various diagnostic imaging films all over the country and send specific films to hospital digitally within 5 minutes for comparison via DICOM protocol. Location of warehouse will be in major cities in the Philippines such as Manila, Cebu and Davao.	Emergency Medical Services		SMS,Mirth,QuickBooks		1.2 Delayed reporting of events,6.1 Inadequate workflow management	B. Civil Registration and Vital Statistics,J. Environmental monitoring systems	no		Yes	Yes	Yes					DICOM, HL7 v3, XDS - Cross-Enterprise Document Sharing, CPT, ICD-10, LOINC, SNOMED, GS1	Clients: 0, Health Workers: 0, Facilities: 0			no
BIOWINPHARMA	Mali		30/06/2019	31/12/2030	Biowin	Sponsorship Program	BIOWINPHARMA			Mamadou Dakouo, contact@biowinpharma.com	BIOWIN EMR makes Electronic Medical Records (EMR) easy, accessible anytime and anywhere to healthcare professionals and patients in 16 West African countries. BIOWIN EMR is West Africa’s open-source Electronic Medical Records (EMR) solution. We start with an open-source EMR software originally developed under GNU general public license and we create BIOWIN EMR Mobile Application and online platfo…	To make Electronic Medical Records (EMR) easy, accessible anytime and anywhere to healthcare professionals and patients in 16 West African countries. The BIOWIN EMR software is not only a full-featured EMR (electronic medical record) but also a complete PM (practice management) program for running a medical office, hospital, pharmacy, and laboratory. Whether you’re a part time solo practitioner o…	Other adolescent and youth health		Web		1.5 Lack of access to information or data,2.1 Insufficient supply of commodities,5.2 Geographic inaccessibility	E. Clinical terminology and classifications,H. Electronic Medical Record,V. Public health and disease surveillance	no	Yes - With restrictions	Yes	Yes			https://emr.biowin.digital/	https://emr.biowin.digital/	https://en.wikipedia.org/wiki/GNU_Health		Clients: 23, Health Workers: 51, Facilities: 12			no
Lifestyle Disease Awareness and Prevention	India		13/10/2014		Healthwealthbridge	Other	Dr.Abhijit Misra			Dr.Amrita Basu, dramritasfdg@gmail.com	We are a Doctor couple blogging to create awareness about health issues through research-backed articles and social media,	A website with reach over entire India .	Adolescents and mental health,Life-skills training,Health Promotion,Immunizations,Infection Prevention Control,Climate change impact on health,Indoor air pollution,Outdoor air pollution,Water treatment (see also under Water Sanitation and Hygiene (WASH),Communicable diseases in humanitarian settings,Ebola Viral Disease (EVD),Measles,Meningitis,Tuberculosis,Occupational health,Other maternal healt…		WhatsApp,Web		1.4 Communication roadblocks,1.5 Lack of access to information or data,1.6 Insufficient utilization of data and information,3.2 Insufficient health worker competence,4.1 Lack of alignment with local norms,5.2 Geographic inaccessibility,5.3 Low adherence to treatments,7.1 High cost of manual processes,8.2 Unaware of service entitlement	D. Client communication system,E. Clinical terminology and classifications,F. Community-based Information System,N. Health Management Information System,S. Learning and Training System,V. Public health and disease surveillance,W. Research information system	no						https://healthwealthbridge.com/	https://healthwealthbridge.com/	https://healthwealthbridge.com/		Clients: 0, Health Workers: 0, Facilities: 0			no
Ethiopia Health Data Analytics Platform (EHDAP)	Ethiopia		01/01/2016		Zenysis Technologies	Bill and Melinda Gates Foundation (BMGF)	Federal Ministry of Health			Dawit Kassa, dawit@zenysis.com	The Zenysis software integrates data from fragmented systems through an interoperability layer that uses data science techniques to harmonize the differences between integrated systems without requiring any modification to the systems themselves. In Ethiopia, the Zenysis platform successfully integrated data from more than 15 fragmented systems for the first time. This includes data from three ro…	EHDAP is primarily implemented and used at the central level in Ethiopia by Federal Ministry of Health (FMOH) users. Some additional training of users at the regional level has taken place.			Other		1.1 Lack of population denominator,1.2 Delayed reporting of events,1.3 Lack of quality/reliable data,1.5 Lack of access to information or data,1.6 Insufficient utilization of data and information,1.7 Lack of unique identifiers,2.2 Insufficient supply of services,3.7 Poor adherence to guidelines,5.3 Low adherence to treatments,6.3 Poor planning and coordination,7.1 High cost of manual processes,7.…	A. Census, population information & data warehouse,B. Civil Registration and Vital Statistics,C. Client applications,E. Clinical terminology and classifications,F. Community-based Information System,I. Emergency response system,R. Laboratory and Diagnostic System,W. Research information system,X. SHR and health information repositories	yes									HL7 FHIR, HL7 v2, HL7 v3, JSON	Clients: 1, Health Workers: 103, Facilities: 0			no
Liberia Health Analytics Platform (LHAP)	Liberia		01/01/2018		Zenysis Technologies	Other	Liberian Ministry of Health and Family Health Division			Claire Cravero, claire@zenysis.com	The Zenysis software integrates data from fragmented systems through a generalized interoperability layer that uses data science techniques to harmonize the differences between integrated systems without requiring any modification to the systems themselves. In 2018, Liberia’s National Public Health Institute (NPHIL) and the Ministry of Health (MOH) partnered with Zenysis to improve infectious dis…	The Liberia Health Analytics Platform (LHAP) is currently used by decision-makers in multiple divisions at the central level of the Liberia Ministry of Health.			Other		1.2 Delayed reporting of events,1.3 Lack of quality/reliable data,1.4 Communication roadblocks,1.5 Lack of access to information or data,1.6 Insufficient utilization of data and information	B. Civil Registration and Vital Statistics,C. Client applications,D. Client communication system,E. Clinical terminology and classifications,F. Community-based Information System	yes									HL7 FHIR, HL7 v2, HL7 v3, JSON	Clients: 25, Health Workers: 0, Facilities: 0			no
eCompliance Suite for Tuberculosis prevention, control and treatment in BoP markets	India		09/07/2012		Sandeep Ahuja	Department for International Development (DFID),FICCI,Grand Challenges Canada,The Global Fund,USAID India	National TB Control Program, Local Country Government			Sandeep Ahuja, sandeep.ahuja@opasha.org	eCompliance suite is our comprehensive Technology solution available on Tablets for tuberculosis. It consists of an entire suite of products which fulfils the full spectrum of needs for a successful Tb program. It is meant to provide technology solutions for 3 vital areas, ie timely detection of TB patients, prompt enrolment of those diagnosed, and ensuring adherence by using biometric identifica…	Operation ASHA has developed a highly effective, local, deep, low cost, last mile delivery system that is scalable and replicable worldwide. It serves 15.6 million people, living in over 5000 slums, villages and tribal areas across India and Cambodia with its own staff. Its model has also been replicated by third parties in India and seven other countries: Afghanistan, Tanzania, Peru, Uganda, Ken…	Adolescents and communicable diseases,Tuberculosis		SMS,Web,Native Android		1.2 Delayed reporting of events,1.6 Insufficient utilization of data and information,2.4 Insufficient supply of qualified health workers,3.5 Insufficient continuity of care,5.2 Geographic inaccessibility,5.4 Loss to follow-up	B. Civil Registration and Vital Statistics,F. Community-based Information System,G. Data interchange interoperability and accessibility,L. Geographic Information Systems,P. Identification registries and directories,V. Public health and disease surveillance	yes		Yes	Yes	Yes			http://ecompliancesuiteindia.com	https://en.wikipedia.org/wiki/Operation_ASHA	BPPC - Basic Patient Privacy Consents, JSON, mACM - Mobile Alert Communication Management	Clients: 2499, Health Workers: 101, Facilities: 193			no
Safe Abortion App	Kenya		01/01/2018		Hesperian Health Guides	Other	Ipas and numerous national NGOs			Sarah Shannon, Executive Director, SJHOLCOMBE@gmail.COM	This app provides comprehensive information on safe abortion that can be used alone or shared by women, healthcare workers and women’s health advocates. Once downloaded, the app operates offline, without a data plan or internet access. By meeting women’s needs for reliable, understandable and actionable information, this app can help prevent the harm caused by unsafe abortion and restrictions on …	Use began first in Latin America (Mexico, Honduras, Nicaragua, Ecuador, Peru, Colombia, Guatemala, El Salvador, and Costa Rica); and West Africa (Nigeria, Liberia). It is now downloadable globally without cost from the Apple App Store and from Google Play; is currently available in English, French, and Spanish; and is being adapted in other languages. Please contact us if you are interested in pi…	Adolescents and sexual and reproductive health,Sexual and Reproductive health in humanitarian settings,Safe abortion care		Other		1.5 Lack of access to information or data,3.2 Insufficient health worker competence,6.4 Delayed provision of care,8.1 Insufficient patient engagement,8.5 Poor accountability between the levels of the health sector,8.6 Inadequate understanding of beneficiary populations	E. Clinical terminology and classifications,N. Health Management Information System	no							https://hesperian.org/books-and-resources/safe-abortion-sa/			Clients: 2500, Health Workers: 100, Facilities: 0			no
Sistema Informático Perinatal (SIP)	Dominican Republic		01/01/1983		Ministerio de Salud Pública	World Health Organization (WHO)	CLAP/SMR,OPS			Ing. Aneudy Patiño, aneudy@gmail.com	En 1983, el CLAP/SMR publicó el Sistema Informático Perinatal (SIP). El SIP es un producto de consenso técnico entre cientos de profesionales de la Región convocados periódicamente por el CLAP/SMR para su revisión y forma parte de las herramientas (tool kit) de la OPS para mejoría de la calidad de la atención de madres y recién nacidos. En más de 35 años de su desarrollo recoge las lecciones apre…	El SIP está constituido por un grupo de instrumentos originalmente diseñados para uso en los servicios de gineco/obstetricia, neonatología y Salud Integral del Adolescente. Estos instrumentos son la Historia Clínica Perinatal (HCP), el carné perinatal, el formulario de aborto, el formulario de consulta de adolescentes, el partograma, hospitalización neonatal, enfermería neonatal y los programas d…	Adolescents and sexual and reproductive health,Child marriage,Pregnancy/antenatal care,Postnatal/newborn care		Web		1.6 Insufficient utilization of data and information,2.3 Insufficient supply of equipment,3.4 Low health worker motivation,3.7 Poor adherence to guidelines	F. Community-based Information System,K. Facility Management Information System,R. Laboratory and Diagnostic System	yes	Yes - With restrictions	Yes	Yes	Yes		http://www.clap.ops-oms.org/sistemas/	http://www.clap.ops-oms.org/sistemas/	https://www.paho.org/clap/index.php?option=com_content&view=article&id=84:sistema-informatico-perinatal&Itemid=242&lang=en	HL7 v2, JSON	Clients: 2, Health Workers: 100, Facilities: 21			no
Cardio.AI	Latvia		10/06/2016	01/01/1970	SIA XOresearch	Funding under consideration	No partners			Yuliana Nemysskaya, yn@xoresearch.com	Cardio.AI - AI-powered platform for high accuracy automatic annotation and interpretation of electrocardiograms, long and short ECG/EKG records and detect more than 100 beat and rhythm abnormalities, annotate according to the HL7® aECG standard. The manual process of routine ECG interpretation is very expensive, time-consuming and needs high qualification. It doesn’t allow to serve more patients …	Solutions can use the provided API so it is available for all countries.	Cardiovascular disease		Community Health Toolkit	Package and Advocacy	2.4 Insufficient supply of qualified health workers,3.2 Insufficient health worker competence,7.1 High cost of manual processes	L. Geographic Information Systems,N. Health Management Information System	no	Yes - With restrictions	Yes	Yes	Yes		https://spec.api.cardio.ai/#/v1.0/annotations	https://bit.ly/3dFOS5x		HL7 v3, JSON	Clients: 3, Health Workers: 11, Facilities: 1			no
Digital Tools for CHWs with Integrate Health and Medic Mobile	Togo		01/02/2017		Integrate Health	Other	Integrate Health			Fatou Fall, fatou@medicmobile.org	Integrate Health (IH) and Medic Mobile co-designed a mobile application to support CHWs to deliver equitable and quality doorstep care. Building on IH's model that aim to save lives in neglected communities the application supports 27 CHWs in decision making (referral, diagnosis, treatment), targeted follow ups for closed loop care, and offline data collection. The technology links care provided …	Kara and Adabawere	Pneumonia,Other maternal health,Postpartum care,Pregnancy/antenatal care,Other newborn and child health,Malnutrition,Contraception/family planning,Malaria		Community Health Toolkit		1.3 Lack of quality/reliable data,2.2 Insufficient supply of services	C. Client applications,I. Emergency response system	yes		Yes	Yes	Yes		https://github.com/medic			JSON, XForms		District: 3338038 [Clients: 0, Health Workers: 27, Facilities: 3]		no
Myndr	Netherlands		01/06/2016	31/12/2050	Internetswitch B.V.	None (for-profit company),Other				Maarten Wolzak, maarten@myndr.nl	Myndr aims to establish an open standard for supply and demand of personal digital services by which users will have means to control the expenditure of their attention. As our economy comes to rely more and more on the attention of users and the data, and thereby value, that it creates for digital service providers, it becomes a necessity for users to have better means of control of their attent…	The Myndr project is currently a national activity in The Netherlands	Other wellness and mental health		Web	Opportunity and Ideation, Preparation and Scoping, Analysis and Design, Implementation Planning, Developing or Adapting Solution, Piloting and Evidence Generation, Package and Advocacy, Deploying	4.1 Lack of alignment with local norms	S. Learning and Training System	no		Yes	Yes	Yes					JSON	Clients: 723, Health Workers: 0, Facilities: 184			no
Family Planning Digital Health System for Community Health Workers - Shinyanga Region	United Republic of Tanzania		01/01/2014	31/12/2019	D-tree International	Bergstrom Foundation,Packard Foundation,USAID	Pathfinder International			Gloria Kahamba, gkahamba@d-tree.org	Community-based family planning program which support CHWs providing FP services in the community, following the Balanced Counseling Strategy Plus and Tanzania guidelines. Comprehensive dashboards, including government reports, discontinuation tracking and other indicators are available. CHW supervisors have a mobile app which allows them to send messages to CHWs about outreach events and method …	Shinyanga Region	Contraception/family planning,HIV/AIDS,Sexually Transmitted Infections (STIs)		Mangologic		1.6 Insufficient utilization of data and information,2.1 Insufficient supply of commodities,2.2 Insufficient supply of services,3.4 Low health worker motivation,3.5 Insufficient continuity of care,3.6 Inadequate supportive supervision,3.7 Poor adherence to guidelines,5.1 Low demand for services,6.1 Inadequate workflow management,6.2 Lack of or inappropriate referrals,6.3 Poor planning and coordin…	F. Community-based Information System,H. Electronic Medical Record,I. Emergency response system,J. Environmental monitoring systems,P. Identification registries and directories,Q. Knowledge Management,R. Laboratory and Diagnostic System,U. Pharmacy Information System,Y. Telemedicine	no									JSON		District: Shinyanga [Clients: 31000, Health Workers: 250, Facilities: 0]		no
e-SUS Atenção Básica	Brazil		01/07/2013		Ministério da Saúde	Other	Laboratório Bridge_ / UFSC			Departamento de Atenção Básica, esusab@saude.gov.br	A estratégia e-SUS Atenção Básica (e-SUS AB) foi criada pelo Departamento de Atenção Básica do Ministério da Saúde (MS) com intuito de qualificar o registro da informação por meio de software de prontuário eletrônico (PEC - Prontuário Eletrônico do Cidadão). Nessa perspectiva, foram incluídos na Estratégia e-SUS AB aplicativos móveis para registro das ações realizadas pelos profissionais de saúde…	O público alvo a ser atingido com esta iniciativa são gestores da saúde nas três esferas de governo (municipal, estadual e federal) e profissionais de saúde dos serviços de Atenção Básica em todo o território nacional.	Adolescents and communicable diseases,Adolescents and non-communicable diseases,Adolescents and sexual and reproductive health,Life-skills training,Other adolescent and youth health,School-based health programs,Youth friendly services,Registration of clients and demographic information,Health Promotion,Immunizations,Infection Prevention Control,Preparedness,Surveillance,Other humanitarian health,…				1.4 Communication roadblocks,2.3 Insufficient supply of equipment,2.4 Insufficient supply of qualified health workers,5.2 Geographic inaccessibility	D. Client communication system,K. Facility Management Information System,L. Geographic Information Systems,V. Public health and disease surveillance	yes						http://dab.saude.gov.br/portaldab/esus.php	http://dab.saude.gov.br/portaldab/esus.php	http://dab.saude.gov.br/portaldab/esus.php	CDA - Clinical Document Architecture, HL7 v3, PDQ or PDQm - (Mobile) Patient Demographics Query, SVS - Sharing Value Sets, ICD-10, SNOMED, ISO 3166, BPPC - Basic Patient Privacy Consents	Clients: 0, Health Workers: 500000, Facilities: 43000			no
Millennials' Growth	Spain		22/05/2017	19/02/2018	Hospital Universitario Vall d'Hebron, Barcelona, Spain. Dep. of Pediatrics.	None (non-profit organization)	Institut de Recerca Vall d'Hebron, Barcelona, Spain,Hospital Vall d´'Hebron, Barcelona, Spain,Universitat Autònoma de Barcelona (UAB), Spain,CIBER Enfermedades raras (CIBERER), Spain,Instituto de Salud Carlos III, Spain			Diego Yeste, dyeste@vhebron.net	To evaluate each child growth according to her/his individual onset of pubertal growth spurt, and according to normal non-clinically obese population standards, before any interpretation of their health status (growth disorder and obesity or malnutrition risk) is made. An open access Website, and Apps (iOS, Android), for parents and health professionals, are fully available in English, Spanish an…	Spain and abroad	Child growth and development				1.6 Insufficient utilization of data and information	F. Community-based Information System	yes		Yes	Yes				http://www.millennialsgrowth.com/			Clients: 300, Health Workers: 300, Facilities: 50			no
Empower Health	Kenya		01/02/2018		Medtronic Labs	None (for-profit company)	Local facilities			Molly Guy, molly.guy@medtronic.com	The goal of Empower Health is to improve disease awareness, reduce the burden of disease, and improve the efficiency of managing hypertension and diabetes for both patients and clinicians. The Empower Health model consists of a mobile tablet, an automated blood pressure (BP) machine, a glucometer, and a novel proprietary software application—combined in a unique platform for efficient screening a…	Empower Health is a novel social business initiative in West and East Africa that brings together partners and innovative technology to create a unique end-to-end model of care for hypertension and diabetes screening and management focused on reaching underserved patients.	Diabetes,Hypertension		Other		1.5 Lack of access to information or data,2.4 Insufficient supply of qualified health workers,3.1 Poor patient experience,3.5 Insufficient continuity of care,5.2 Geographic inaccessibility,5.3 Low adherence to treatments,5.4 Loss to follow-up,6.5 Inadequate access to transportation,8.1 Insufficient patient engagement	E. Clinical terminology and classifications,G. Data interchange interoperability and accessibility,L. Geographic Information Systems,M. Health finance and insurance system,P. Identification registries and directories,V. Public health and disease surveillance,W. Research information system	no										Clients: 1250, Health Workers: 100, Facilities: 10			no
E-Heza Data Solutions	Rwanda		01/01/2018	01/01/1970	TIP Global Health (formerly The Ihangane Project)	COVID-19,Grand Challenges Canada,Izumi Foundation,Johnson & Johnson,Save the Children	Rwanda Ministry of Health,The Global Fund to Fight AIDS, TB,& Malaria,Health Builders			Wendy Leonard, MD, AAHIVS, wendy@theihanganeproject.com	E-Heza is Rwanda's first point-of-care data solution was created alongside front-line health care workers and the Rwanda Ministry of Health. E-Heza will dramatically improve maternal and child health outcomes by giving nurses the tools they need to adopt evidence-based clinical care protocols, provide high quality care and utilize real-time data trends to tailor health education to individual fam…	Gakenke, Rulindo, Bugesera, and Gasabo Districts in Rwanda	Adolescents and sexual and reproductive health,Registration of clients and demographic information,Health Promotion,Immunizations,Infection Prevention Control,Surveillance,Communicable diseases in humanitarian settings,Migrant populations,Sexual and Reproductive health in humanitarian settings,COVID-19,Other infectious diseases (non-vector borne),Pneumonia,Tuberculosis,Elimination of Mother to Ch…		Other	Deploying	1.2 Delayed reporting of events,1.3 Lack of quality/reliable data,1.4 Communication roadblocks,1.5 Lack of access to information or data,1.6 Insufficient utilization of data and information,3.1 Poor patient experience,3.2 Insufficient health worker competence,3.4 Low health worker motivation,3.5 Insufficient continuity of care,3.6 Inadequate supportive supervision,3.7 Poor adherence to guidelines…	B. Civil Registration and Vital Statistics,C. Client applications,D. Client communication system,E. Clinical terminology and classifications,F. Community-based Information System,G. Data interchange interoperability and accessibility,J. Environmental monitoring systems,M. Health finance and insurance system,N. Health Management Information System,P. Identification registries and directories,Q. Kn…	yes		Yes	Yes			https://github.com/TIP-Global-Health/eheza-client	https://youtu.be/uiXFotcridc		HL7 FHIR	Clients: 70000, Health Workers: 410, Facilities: 180			no
Certification / CertiLife by Medappcare	France		31/07/2012		Medappcare	Other	BPI France,CNAV,AGIRC-ARRCO,AG2R La Mondiale,Groupe B2V,CCAH,Fondation de France,Région Ile de France,Ville de Paris,Paris Santé Cochin			SAINATI David, d.sainati@medappcare.com	Medappcare is the certification body for mobile health apps and websites. Medappcare assess and certify (with "CertiLife" mark) these services regarding to criterias around data privacy, cyber security, ergonomics, and quality of the content. Medappcare is officially accredited by the COFRAC for this certification activity.	France and Europe			Other		1.3 Lack of quality/reliable data,1.5 Lack of access to information or data,3.1 Poor patient experience,3.2 Insufficient health worker competence,3.3 Low quality of health commodities,3.5 Insufficient continuity of care,3.7 Poor adherence to guidelines,4.1 Lack of alignment with local norms	C. Client applications,E. Clinical terminology and classifications,M. Health finance and insurance system,N. Health Management Information System,O. Human Resource Information System,P. Identification registries and directories,R. Laboratory and Diagnostic System,S. Learning and Training System	no		Yes	Yes	Yes		http://medappcare.com				Clients: 70, Health Workers: 0, Facilities: 0			no
Tuberculosis Management among Migrants - TB Reach	Thailand		01/08/2018	31/12/2019	D-tree International	Other	American Refugee Committee			Rebecca Litner, rlitner@d-tree.org	Tuberculosis case management solution for migrants on the Thai-Myanmar borders using a mobile application and Near Field Communication technology. Supervisors and community volunteers register patients, conduct home visits and evaluate patient adherence to medications and facility visit milestones using a mobile application. The patient's medical record is stored on the Near Field Communication d…	Kanchanaburi and Tak Provinces	Migrant populations,Tuberculosis		Logiak		1.3 Lack of quality/reliable data,1.4 Communication roadblocks,1.5 Lack of access to information or data,1.6 Insufficient utilization of data and information,2.2 Insufficient supply of services,3.4 Low health worker motivation,3.5 Insufficient continuity of care,3.6 Inadequate supportive supervision,3.7 Poor adherence to guidelines,5.1 Low demand for services,5.2 Geographic inaccessibility,5.3 Lo…	C. Client applications,D. Client communication system,E. Clinical terminology and classifications,F. Community-based Information System,G. Data interchange interoperability and accessibility,I. Emergency response system,P. Identification registries and directories,Q. Knowledge Management,R. Laboratory and Diagnostic System,U. Pharmacy Information System,V. Public health and disease surveillance,W…	no									JSON	Clients: 31, Health Workers: 71, Facilities: 0			no
Rheumatic Heart Disease and Hypertension Tracking	United Republic of Tanzania		01/03/2019	01/01/1970	D-tree International	Other	Touch Foundation			Stefanie Kot, skot@d-tree.org	The hypertension tracking system has three key project objectives: 1) improve the health status of the existing facility-based health workforce as well as quality of patient care for hypertensive disorders through education and health promotion programs; 2) improve access to services for hypertensive disorders (including preeclampsia) across the continuum of care for pregnant and postpartum women…	Shinyanga and Mwanza	Cardiovascular disease,Hypertension,Other non-communicable diseases		Logiak		1.3 Lack of quality/reliable data,1.5 Lack of access to information or data,1.6 Insufficient utilization of data and information,3.7 Poor adherence to guidelines,6.1 Inadequate workflow management,6.2 Lack of or inappropriate referrals	C. Client applications,E. Clinical terminology and classifications,F. Community-based Information System,J. Environmental monitoring systems,R. Laboratory and Diagnostic System,Y. Telemedicine	no									JSON	Clients: 200, Health Workers: 16, Facilities: 0			no
Surveda	United States		01/04/2015		Bloomberg Philanthropies	CDC Foundation	Centers for Disease Control,CDC Foundation,RTI International,Innovative Support To Emergencies Diseases and Disasters,Ministries of Health in country			Rachael Phadnis, oto4@cdc.gov	Noncommunicable diseases (NCDs), including heart disease, stroke, cancer, and diabetes, are the leading causes of death claiming 68% of all deaths worldwide. The magnitude of these diseases continues to rise, particularly in low- and middle income countries. With increasing access and use of mobile phones globally, opportunities exist to explore the feasibility of using mobile phone technology as…	Ecuador, India (Mumbai), Malawi, Morocco, Sri Lanka, Philippines, Zambia	Alcohol use,Cardiovascular disease,Diabetes,Hypertension,Tobacco use		Other		1.3 Lack of quality/reliable data,1.5 Lack of access to information or data,1.6 Insufficient utilization of data and information	C. Client applications,E. Clinical terminology and classifications,F. Community-based Information System	yes		Yes	Yes	Yes		https://github.com/instedd/surveda	https://www.youtube.com/playlist?list=PLuF6Zv4jjnGjWsDEz-oonkcebR2cJIyX5	https://mobilesurveys.freshdesk.com/support/home	JSON	Clients: 112, Health Workers: 0, Facilities: 7			no
NaijaCare Project	Nigeria		01/05/2018	30/06/2020	Every1Mobile	Bill and Melinda Gates Foundation (BMGF)	Every1Mobile,Unilever,IntegratE			Moshood Abdullateef, moshood@every1mobile.com	NaijaCare is a digital peer community that provides a suite of digital services for medicine vendors (PPMVs) in Nigeria. The digital tools such as e-learning, peer support, referral management, and online ordering are aimed at improving the livelihoods of PPMVs and their customers as these tools allow PPMVs to provide better service delivery while growing their businesses. NaijaCare is implemente…	Lagos	Adolescents and sexual and reproductive health,Health Promotion,Infection Prevention Control,Other cross cutting,Tuberculosis,Other maternal health		DHIS 2,WhatsApp		1.5 Lack of access to information or data,1.6 Insufficient utilization of data and information,2.1 Insufficient supply of commodities,2.2 Insufficient supply of services,3.3 Low quality of health commodities,3.7 Poor adherence to guidelines,5.1 Low demand for services,8.6 Inadequate understanding of beneficiary populations	E. Clinical terminology and classifications,F. Community-based Information System,H. Electronic Medical Record,I. Emergency response system,O. Human Resource Information System,R. Laboratory and Diagnostic System,U. Pharmacy Information System	yes							https://naijacare.com				District: 3718182 [Clients: 200, Health Workers: 200, Facilities: 200]		no
VitaHealth	Spain		01/10/2020	01/01/1970	Hygea Salud y Nutrición	Other	www.sanect.app,Ayuntamiento de Albolote			Pablo Caballero, p.caballero@vitadieta.es	VitaHealth is the next generation in personalized medicine for territories. It calculate the main health risks for each person (diabetes, cardiovascular disease, lung and breast cancer...) , with percentages, and it gives a personalized advice about nutrition, exercise, health habits and supplements to lower or avoid this risks.	Worldwide	Adolescents and non-communicable diseases,School-based health programs,Health Promotion,Occupational health,Cardiovascular disease,Diabetes,Hypertension,Other non-communicable diseases,Diet,Obesity,Other nutrition and metabolic disorders,Ageing,Other wellness and mental health,Physical Activity		Other	Scaling up	1.6 Insufficient utilization of data and information,2.4 Insufficient supply of qualified health workers,3.6 Inadequate supportive supervision,3.7 Poor adherence to guidelines,5.2 Geographic inaccessibility,5.4 Loss to follow-up,6.4 Delayed provision of care,6.5 Inadequate access to transportation,7.1 High cost of manual processes,7.3 Client-side expenses,8.1 Insufficient patient engagement	F. Community-based Information System,G. Data interchange interoperability and accessibility,L. Geographic Information Systems,Q. Knowledge Management,R. Laboratory and Diagnostic System,V. Public health and disease surveillance	yes	Yes - With restrictions										District: 349044 [Clients: 14000, Health Workers: 0, Facilities: 0]		no
Interactive SMS for VMMC Post-surgical follow up	Zimbabwe		16/04/2018	30/09/2019	Medic Mobile	Other	I-Tech Zimbabwe,ZAZIC			Caryl Feldacker, cfeld@uw.edu	This project is a RCT study Medic Mobile is conducting in partnership with I-TECH, The University of Washington and ZAZIC, a local organization in Zimbabwe. Around 1-5% of VMMC clients have an adverse event like an infection that needs to be addressed, so currently everyone does multiple in-person follow up visits to be safe. The aim of this study is to test whether these follow up check ins can …	Chitungwiza District in Harare	Other sexual and reproductive health		Community Health Toolkit		1.2 Delayed reporting of events,1.3 Lack of quality/reliable data	B. Civil Registration and Vital Statistics,C. Client applications	yes		Yes	Yes	Yes		https://github.com/medic			JSON, XForms	Clients: 722, Health Workers: 15, Facilities: 2			no
Suivi nutritionnelle des enfants moins de 5 ans	Senegal		13/05/2019	31/12/2019	Ministère de la Santé	Bill and Melinda Gates Foundation (BMGF)	UNICEF			samba, bahousseynou57@gmail.com	eeeeeeeeeeeeeeeeeeeeeeeddc	Bakel	Birth events		Commcare		2.1 Insufficient supply of commodities	H. Electronic Medical Record	no		Yes	Yes	Yes					DICOM	Clients: 20000, Health Workers: 45, Facilities: 45			no
Bafia District Hospital	Cameroon		01/01/2018	31/12/2020	GNU Solidario	WHO, AFRO Region	GNU Solidario, Blue Rose Projects			Armand Mpassy-Nzoumba, armandmpassy@yahoo.com	GNU Health was successfully implemented at the Bafia District Hospital as part of WHO's the strategy in Cameroon to strengthen the national health system in Cameroon. The Bafia hospital serves as a pilot project for the implementation of the strategy. The project has made it possible to: - improving the quality of patient care - improving hospital management - improving health prevention - improv…	Bafia District, Cameroon	Adolescents and communicable diseases,Adolescents and mental health,Adolescents and non-communicable diseases,Adolescents and sexual and reproductive health,Adolescents and violence,Child marriage,Life-skills training,Other adolescent and youth health		GNU Health		1.2 Delayed reporting of events,1.3 Lack of quality/reliable data,1.5 Lack of access to information or data,1.6 Insufficient utilization of data and information,2.1 Insufficient supply of commodities,2.2 Insufficient supply of services,3.1 Poor patient experience,3.2 Insufficient health worker competence,3.5 Insufficient continuity of care,3.6 Inadequate supportive supervision,3.7 Poor adherence …	B. Civil Registration and Vital Statistics,C. Client applications,E. Clinical terminology and classifications,F. Community-based Information System,H. Electronic Medical Record,I. Emergency response system,J. Environmental monitoring systems,M. Health finance and insurance system,N. Health Management Information System,P. Identification registries and directories,Q. Knowledge Management,R. Labora…	yes		Yes	Yes			https://en.wikibooks.org/wiki/GNU_Health	http://federation.gnuhealth.org:8000/	https://en.wikibooks.org/wiki/GNU_Health	DICOM, HL7 v2, HL7 v3, ICD-10, JSON		District: 2750789 [Clients: 1, Health Workers: 21, Facilities: 1]		no
Hospital Lister	Argentina		21/09/2012	01/01/1970	GNU Solidario	None (for-profit company)	GNU Solidario			carliscotta@gmail.com, carliscotta@gmail.com	Primera implementación de GNU Health en un hospital público del la República Argentina. El proceso fue documentado en varias ocasiones para el Congreso Argentino de Informática y Salud (CAIS). Disponible en: http://sedici.unlp.edu.ar/handle/10915/93797; http://sedici.unlp.edu.ar/handle/10915/57978 y http://47jaiio.sadio.org.ar/sites/default/files/cais-7.pdf	Segui, Entre Rios	Adolescents and communicable diseases,Adolescents and non-communicable diseases,Adolescents and sexual and reproductive health,Birth events,Death events,Other civil registration and vital statistics,Registration of clients and demographic information,Emergency Medical Services,Health Promotion,Immunizations,Surveillance,Communicable diseases in humanitarian settings,Birth preparedness,Elimination…		GNU Health		1.1 Lack of population denominator,1.2 Delayed reporting of events,1.3 Lack of quality/reliable data,1.4 Communication roadblocks,1.5 Lack of access to information or data,1.6 Insufficient utilization of data and information,1.7 Lack of unique identifiers,3.5 Insufficient continuity of care,6.1 Inadequate workflow management,6.3 Poor planning and coordination,7.1 High cost of manual processes,7.2…	A. Census, population information & data warehouse,B. Civil Registration and Vital Statistics,C. Client applications,D. Client communication system,E. Clinical terminology and classifications,F. Community-based Information System,J. Environmental monitoring systems,P. Identification registries and directories,X. SHR and health information repositories	no		Yes	Yes			https://en.wikibooks.org/wiki/GNU_Health		https://en.wikibooks.org/wiki/GNU_Health	DICOM, HL7 v2, ICD-10, JSON		District: 153551 [Clients: 1, Health Workers: 40, Facilities: 1]		no
Centro de Atención Primaria de Salud "Humberto D'Angelo"	Argentina		01/01/2014	01/01/1970	GNU Solidario	None (non-profit organization)	GNU Solidario,Facultad de Ingeniería - Universidad Nacional de Entre Ríos			Carlos Scotta, carliscotta@gmail.com	En el año 2014, el CAPS "H. D'Angelo" junto con la Facultad de Ingeniería de la Universidad Nacional de Entre Ríos, a través de la Cátedra de Salud Pública, se imeplementa el Proyecto "Implementación de un sistema informático para la optimización de la gestión en CAPS". El sistema de información implementado es "GNU Health", un sistema de software libre de Gestión Hospitalaria desarrollado por la…	El Centro de Atención Primaria de Salud (CAPS) "Humberto D'Angelo" se ubica en la zona suroeste de la ciudad de Paraná, provincia de Entre Ríos. Su área programática incluye 8 barrios de la ciudad con una población aproximada de 10.000 habitantes. The Center of Primary Health Care (CAPS) "Humberto D'Angelo" is located in the southwest area of the city of Paraná, province of Entre Ríos. Its progra…	Adolescents and communicable diseases,Adolescents and sexual and reproductive health,School-based health programs,Other civil registration and vital statistics,Health Promotion,Immunizations,Maternal Vaccination / Immunization,Pregnancy/antenatal care,Breastfeeding,Child growth and development,Childhood vaccinations / immunization,Infant/child nutrition and micronutrient deficiency,Postnatal/newb…		GNU Health		1.1 Lack of population denominator,1.3 Lack of quality/reliable data,1.5 Lack of access to information or data,1.6 Insufficient utilization of data and information,1.7 Lack of unique identifiers,6.1 Inadequate workflow management,7.1 High cost of manual processes,8.1 Insufficient patient engagement	A. Census, population information & data warehouse,C. Client applications,E. Clinical terminology and classifications,F. Community-based Information System,J. Environmental monitoring systems,X. SHR and health information repositories	no		Yes	Yes			https://en.wikibooks.org/wiki/GNU_Health		https://en.wikibooks.org/wiki/GNU_Health	DICOM, HL7 v2, ICD-10, JSON		District: 153551 [Clients: 0, Health Workers: 50, Facilities: 1]		no
Bikop Health Center	Cameroon		09/03/2017	09/06/2017	GNU Solidario	Other	Blue Rose Projects			Armand MPASSY, GNU Solidario, armandmpassy@yahoo.com	As part of its strategy to support the health system in Cameroon, the Recover Foundation has initiated a program to support the development of non-profit hospitals. Thus, it initiated the computerization project of the Bikop hospital in cooperation with GNU Solidario. The project aims to : - improving the quality of care - improvement of hospital management - the improvement of health prevention …	It is a medical centre south of Yaounde, the capital city of Cameroon	Birth events,Death events,Other civil registration and vital statistics,Registration of clients and demographic information		GNU Health		1.3 Lack of quality/reliable data,1.5 Lack of access to information or data,1.6 Insufficient utilization of data and information,2.2 Insufficient supply of services,3.2 Insufficient health worker competence,3.3 Low quality of health commodities	C. Client applications,E. Clinical terminology and classifications,F. Community-based Information System,I. Emergency response system,N. Health Management Information System,O. Human Resource Information System	no		Yes	Yes			https://en.wikibooks.org/wiki/GNU_Health	http://federation.gnuhealth.org:8000/	https://en.wikibooks.org/wiki/GNU_Health	DICOM, HL7 FHIR, HL7 v2, ICD-10, JSON		District: 2750789 [Clients: 0, Health Workers: 21, Facilities: 1]		no
Implementation of a LIMS based on GNU Health at the International Center for Medical Research of Franceville	Gabon		01/10/2015	05/10/2015	GNU Solidario	Other	Blue Rose Projects,GNU Solidario			Armand Mpassy-Nzoumba, armandmpassy@yahoo.com	The system was implemented at the Medical Laboratory department. The purpose was to improve the overall efficiency of the department by: streamlining lab and billing processes, providing accuracy and timely delivery of lab services, improving management of patient data, improving revenues, reducing costs, improving reporting and statistics. It is operated by about 10 users. The following function…	The Implementation took place at the International Center for Medical Research of Franceville in Franceville (Gabon). The system provides medical lab services to patients coming from the whole province of Haut-Ogoue in Gabon.	Birth events,Death events,Other civil registration and vital statistics,Registration of clients and demographic information,Surveillance,Tuberculosis,Occupational health,Birth preparedness,Elimination of Mother to Child Transmission (eMTCT) of HIV/AIDs and Syphilis (EMTCT/PMTCT),Other maternal health,Postpartum care,Pregnancy/antenatal care,Human African trypanosomiasis (sleeping sickness),Child …		GNU Health		1.3 Lack of quality/reliable data,1.5 Lack of access to information or data,1.6 Insufficient utilization of data and information,2.2 Insufficient supply of services,6.4 Delayed provision of care,7.1 High cost of manual processes	C. Client applications,E. Clinical terminology and classifications,F. Community-based Information System,I. Emergency response system	yes		Yes	Yes			https://en.wikibooks.org/wiki/GNU_Health	http://health.gnusolidario.org:8000/index.html	https://en.wikibooks.org/wiki/GNU_Health	DICOM, HL7 FHIR, HL7 v2, ICD-10, JSON		District: 1243580 [Clients: 0, Health Workers: 10, Facilities: 1]		no
Shang Ring Electronic Data Collection	United Republic of Tanzania		01/06/2018	31/12/2021	Jhpiego John Hopkins University Affiliate	Bill and Melinda Gates Foundation (BMGF)	Ministry of Health			Alice Christensen, alice.christensen@jhpiego.org	Health providers have been given tablets with ODK installed, which they use to collect data electronically. The ODK App has an offline capability which help in centralizing electronic data collection even in places with limited internet connectivity.	Iringa Region	HIV/AIDS		DHIS 2,ODK		1.2 Delayed reporting of events,1.3 Lack of quality/reliable data,1.5 Lack of access to information or data,1.6 Insufficient utilization of data and information	B. Civil Registration and Vital Statistics,C. Client applications,E. Clinical terminology and classifications,F. Community-based Information System	yes	Yes - With restrictions					https://opendatakit.org/	http://sreimc.popcouncil.org/ODKAggregate	https://en.wikipedia.org/wiki/Open_Data_Kit	JSON, XForms	Clients: 0, Health Workers: 14, Facilities: 7			no
Guinea Master Faclity List	Guinea		01/02/2016	01/01/1970	MEASURE Evaluation, University of North Carolina at Chapel Hill	John Snow Institute,USAID	John Snow Inc			Romain-Rolland Tohouri, romain_tohouri@jsi.com	The Guinea Facility Facility List is a DHIS2 application that provides an externally facing facility registry portal. It allows to browse health facilities in a tabular or map based fashion. It allows to display statistics about the facility as well as services provided.	Guinea, West Africa	Emergency Medical Services,Health Promotion,Infection Prevention Control,Preparedness,Surveillance		DHIS 2	Hand over or Complete	1.5 Lack of access to information or data,3.1 Poor patient experience,5.1 Low demand for services,5.2 Geographic inaccessibility,6.2 Lack of or inappropriate referrals,7.2 Lack of effective resource allocation	E. Clinical terminology and classifications,M. Health finance and insurance system,U. Pharmacy Information System,V. Public health and disease surveillance,Y. Telemedicine	yes		Yes	Yes						JSON	Clients: 0, Health Workers: 0, Facilities: 0			no
AppQ	Germany		01/01/2019		Bertelsmann Stiftung	None (non-profit organization)	Fraunhofer FOKUS			Dr. Johannes Bittner, johannes.bittner@bertelsmann-stiftung.de	Our goal is to create transparency in the growing field of digital health applications for citizens and to offer providers of good apps the opportunity to raise awareness of their commitment to quality. As part of this project and with the support of the Federal Ministry of Health, we’re developing a core set of quality criteria for health apps that can be applied through a web application.	Germany, in perspective worldwide	Health Promotion		Web	Scaling up	1.3 Lack of quality/reliable data,1.5 Lack of access to information or data	C. Client applications,E. Clinical terminology and classifications	yes		Yes	Yes	Yes			https://www.trustedhealthapps.org/pro/de/appq		ICD-10	Clients: 0, Health Workers: 0, Facilities: 1			no
Suivi des grossesses dans la région de Kaolack	Senegal		14/05/2019	31/05/2019	Ministère de la Santé du Senégal	Bill and Melinda Gates Foundation (BMGF)	WHO			Dr Dia, nourougaloya@gmail.com	suivi des grossesses des femmes à risques pour s'assurer des CPN	Département de linguère	Diabetes		Capatricy		2.2 Insufficient supply of services,6.2 Lack of or inappropriate referrals,6.5 Inadequate access to transportation	I. Emergency response system,Y. Telemedicine	no		Yes	Yes	Yes					ICD-10		District: 3405263 [Clients: 300, Health Workers: 40, Facilities: 10], District: 3405262 [Clients: 300, Health Workers: 20, Facilities: 4]		no
Suivi nutritionnel des enfants de moins de 5 ans dans la région de Lobata	Sao Tome and Principe		01/06/2019	31/05/2021	ministere de la santé	Bill and Melinda Gates Foundation (BMGF)	WHO, UNICEF			Eduardo, ferreirae@who.int	le projet utilise les téléphones mobiles pour suivre à distance la pesée des enfants enfin de determiner leur état nutritionnel	Portée régionale ( région Lobata)	Adolescents and non-communicable diseases,Other adolescent and youth health		MOTECH		2.4 Insufficient supply of qualified health workers	L. Geographic Information Systems	no	Yes - With restrictions									Clients: 1000, Health Workers: 30, Facilities: 12			no
KOMEET – mobile app for intensive care documentation	Germany		01/01/2017		Universitary Hospital RWTH Aachen	Other	Universitary Hospital RWTH Aachen, Philips			Dr. Markus Beermann, info@pixolus.de	Main goal of project KOMEET is the digital recording of patient-related medical data in the medical and care sector using mobile devices.. Details: https://pixolus.de/en/KOMEET	Germany – at the Universitary Hospital RWTH Aachen.	Adolescents and communicable diseases,Surveillance		Other		1.3 Lack of quality/reliable data,1.5 Lack of access to information or data,1.6 Insufficient utilization of data and information,3.1 Poor patient experience,6.1 Inadequate workflow management	C. Client applications,E. Clinical terminology and classifications,F. Community-based Information System,J. Environmental monitoring systems,M. Health finance and insurance system	yes											District: 62761 [Clients: 1, Health Workers: 1, Facilities: 1]		no
suivi des diabétiques	Burkina Faso		23/05/2019	28/05/2019	Ministère de la santé	Bill and Melinda Gates Foundation (BMGF)	who			Sanou Mohamed, sanou45@gmail.com	suivi des malades à partir de leur téléphone portable	régionale	Other chronic conditions and disabilities		Essential Medical Service Engagement Appliance (EMSEA)		2.1 Insufficient supply of commodities	H. Electronic Medical Record	yes	Yes - With restrictions								HL7 FHIR		District: 2746035 [Clients: 1200, Health Workers: 32, Facilities: 6], District: 2746031 [Clients: 800, Health Workers: 8, Facilities: 3]		no
Suivi des malades diabitiques au Burkina	Burkina Faso		29/06/2019	27/05/2022	Ministère de la santé	Bill and Melinda Gates Foundation (BMGF)	WHO, UNICEF			Sanou Abdoulaye, sanou45@gmail.com	Ce projet utilise les téléphones mobiles pour suivre à distance certains malades en les fournissant des informations et conseils liés à leur hygiène aliementaire	régionale	Other non-communicable diseases		Commcare		1.5 Lack of access to information or data	E. Clinical terminology and classifications	yes	Yes - With restrictions								DICOM, HL7 FHIR, ICD-10		District: 2813987 [Clients: 10000, Health Workers: 20, Facilities: 10], District: 2674448 [Clients: 500, Health Workers: 5, Facilities: 3]		no
Mis Logros	Argentina		01/02/2019	31/05/2019	RISS Argentina SA	None (for-profit company),None (non-profit organization)	no hay asociados			Ruben Adrian Galasso, ragalasso@riss.com.ar	Una APP de descarga gratuita, donde las familias pueden registrar el desarrollo intelectual, motriz y cognitivo de sus hijos. INFORMACIÓN FUNDAMENTAL para determinar diagnósticos en el futuro.	Latinoamerica	Birth events,Health Promotion,Immunizations,Surveillance,Childhood vaccinations / immunization		Adobe Forms,GNU Health		1.1 Lack of population denominator,1.3 Lack of quality/reliable data,5.4 Loss to follow-up	A. Census, population information & data warehouse,C. Client applications,G. Data interchange interoperability and accessibility	no		Yes	Yes	Yes		https://play.google.com/store/apps/details?id=com.edg.riss.mislogros	https://play.google.com/store/apps/details?id=com.edg.riss.mislogros		ICD-10, JSON, XForms	Clients: 115000, Health Workers: 500, Facilities: 1000			no
Safe Pregnancy & Birth mobile app (English, Spanish)	United States		01/01/2012		Hesperian Health Guides	Bill and Melinda Gates Foundation (BMGF)	Numerous NGOs globally.			Tawnia Litwin, mobile@hesperian.org	Available in English and Spanish, Hesperian’s newly updated, comprehensive app on pregnancy and birth contains a wealth of information on: --how to stay healthy during pregnancy --how to recognize danger signs during pregnancy, birth, and after birth --what to do when a danger sign arises --when to refer a woman to emergency care --instructions for community health workers with step-by-step expla…	Global, primarily LMICs. Since 2012, the app has had over 284,798 users.	Adolescents and sexual and reproductive health,Health Promotion,Sexual and Reproductive health in humanitarian settings,Birth preparedness,Elimination of Mother to Child Transmission (eMTCT) of HIV/AIDs and Syphilis (EMTCT/PMTCT),Intrapartum care (labor and delivery),Maternal Vaccination / Immunization,Other maternal health,Pregnancy/antenatal care,Breastfeeding		Other		1.4 Communication roadblocks,1.5 Lack of access to information or data,2.2 Insufficient supply of services,2.4 Insufficient supply of qualified health workers,3.2 Insufficient health worker competence,4.2 Not addressing individual beliefs and practices,5.2 Geographic inaccessibility,6.2 Lack of or inappropriate referrals,8.1 Insufficient patient engagement	D. Client communication system,E. Clinical terminology and classifications,I. Emergency response system,L. Geographic Information Systems,N. Health Management Information System,T. Logistics Management Information System,V. Public health and disease surveillance,Y. Telemedicine	no		Yes	Yes			https://github.com/hesperian/hesperian-mhealth-pregnancy-warning-signs	https://hesperian.org/books-and-resources/safe-pregnancy-and-birth-mobile-app/			Clients: 284798, Health Workers: 0, Facilities: 0			no
First 42 days application	India		01/01/2017		Maternal and Child Survival Program	USAID	Save the Children,Thoughtspheres Technologies Pvt. Ltd.			Dr Ravinder Kaur, rkaur@savechildren.org	To seamlessly link facility based care with home based care To sensitize mothers about their entitlements and schedule of home visits by ASHA To facilitate ASHAs to deliver quality care during HNBC visits on the scheduled day To ensure ANM visits at least the high risk mothers and newborns in first week after delivery	Odisha State	Birth events,Registration of clients and demographic information,Health Promotion,Postpartum care		Native Android		1.4 Communication roadblocks,1.7 Lack of unique identifiers,4.1 Lack of alignment with local norms,5.4 Loss to follow-up	D. Client communication system,G. Data interchange interoperability and accessibility,S. Learning and Training System,X. SHR and health information repositories	no											District: 1984022 [Clients: 0, Health Workers: 735, Facilities: 0]		no
Lyfegen	Switzerland		01/01/2019		Lyfegen	Funding under consideration	None			James Gannon, james.gannon@lyfegen.com	Lyfegen aims to lower the cost of drugs and increase access to life saving drugs via the use of data driven healthcare.	Global	Health Promotion,Other cross cutting,Surveillance,Other humanitarian health		HAPI FHIR		1.3 Lack of quality/reliable data,1.5 Lack of access to information or data,1.6 Insufficient utilization of data and information,7.1 High cost of manual processes,8.1 Insufficient patient engagement,8.5 Poor accountability between the levels of the health sector,8.6 Inadequate understanding of beneficiary populations	C. Client applications,E. Clinical terminology and classifications,F. Community-based Information System	no									HL7 FHIR, LOINC, RxNORM, SNOMED, JSON	Clients: 100000000, Health Workers: 1000, Facilities: 100			no
Suivi de la vaccination de routine par mobile	Comoros		25/05/2019	28/05/2022	Ministere de la sante	Bill and Melinda Gates Foundation (BMGF),Gavi, The Vaccine Alliance	OMS, GAVi, Comores Telecom			Mme Touhoufat, bahousseynou57@gmail.com	Le projet utilise une messagerie sms pour informer ou rappeller les mamans sur les calendriers de routine de vaccination	Portée régionale	Measles,Pneumonia,Polio,Tuberculosis,Yellow fever,Zika		mHealth4Afrika		7.3 Client-side expenses,8.1 Insufficient patient engagement		yes		Yes	Yes	Yes					DICOM, HL7 FHIR, ICD-10		District: 2955051 [Clients: 600, Health Workers: 40, Facilities: 6], District: 2955018 [Clients: 300, Health Workers: 30, Facilities: 3]		no
HAPI FHIR	United States		03/11/2014		SmileCDR	None (for-profit company)	SmileCDR			Wayan Vota, wvota@intrahealth.org	The HAPI FHIR library is an implementation of the HL7 FHIR specification for Java. HAPI defines model classes for every resource type and datatype defined by the FHIR specification.	Global			HAPI FHIR		1.3 Lack of quality/reliable data,1.5 Lack of access to information or data,1.6 Insufficient utilization of data and information	C. Client applications,E. Clinical terminology and classifications,F. Community-based Information System	no		Yes	Yes			https://github.com/jamesagnew/hapi-fhir	http://hapi.fhir.org/	https://github.com/jamesagnew/hapi-fhir/wiki/Getting-Help	HL7 FHIR	Clients: 0, Health Workers: 1000, Facilities: 1000			no
Télé expertise en cardiologie	Algeria		30/05/2019	27/05/2022	Ministere de la sante	World Health Organization (WHO)	OMS			Mohamed El Amine, amine58@gmail.com	Ce projet permet aux structures sanitaires des régions du Sud ne disposant pas de cardiologue de bénéficier d'une expertise à distance à travers un réseau de Télémedecine	Régionale	Cardiovascular disease,Hypertension		RapidSMS		2.4 Insufficient supply of qualified health workers	L. Geographic Information Systems	yes		Yes	Yes	Yes					DICOM, ICD-10		District: 1279667 [Clients: 400, Health Workers: 30, Facilities: 10], District: 1258651 [Clients: 400, Health Workers: 20, Facilities: 12], District: 1258650 [Clients: 300, Health Workers: 30, Facilities: 10]		no
Safe Abortion (SA) mobile app (English, French, Spanish)	United States		01/01/2018		Hesperian Health Guides	Bergstrom Foundation,Other,Packard Foundation	Ipas and numerous national NGO partners (Latin America, SSA)			Sarah Shannon, sjholcombe@gmail.com	This app provides comprehensive information on safe abortion that can be used alone or shared by women, healthcare workers and women’s health advocates. Once downloaded, the app operates offline, without a data plan or internet access. By meeting women’s needs for reliable, understandable and actionable information, this app can help prevent the harm caused by unsafe abortion and restrictions on …	Development and use began first in Latin America (Mexico, Honduras, Nicaragua, Ecuador, Peru, Colombia, Guatemala, El Salvador, and Costa Rica); and West Africa (Nigeria, Liberia). The app is now downloadable globally without cost from the Apple App Store and from Google Play; is currently available in English, French, and Spanish; and is being adapted in other languages and to other country cont…	Adolescents and sexual and reproductive health,Youth friendly services,Sexual and Reproductive health in humanitarian settings,Contraception/family planning,Safe abortion care		Other		1.3 Lack of quality/reliable data,1.4 Communication roadblocks,1.5 Lack of access to information or data,1.6 Insufficient utilization of data and information,2.4 Insufficient supply of qualified health workers,3.2 Insufficient health worker competence,3.7 Poor adherence to guidelines	C. Client applications,D. Client communication system,E. Clinical terminology and classifications,F. Community-based Information System,L. Geographic Information Systems,N. Health Management Information System,R. Laboratory and Diagnostic System	no							https://hesperian.org/books-and-resources/safe-abortion-sa/			Clients: 3400, Health Workers: 0, Facilities: 0			no
Projjet Télé cardiologie	Burkina Faso		24/05/2019	20/05/2022	Ministere de la sante	Bill and Melinda Gates Foundation (BMGF)	OMS			Ouedraogo, sanou60@gmail.com	Ce projet permet à certains structures sanitaires de l'intérieur du pays ne disposant pas de cardiologue d'utiliser ce réseau pour receuillir des avis et expertises des cardiologues de Ouagadougou	régionale	Cardiovascular disease		Digital Library		7.2 Lack of effective resource allocation		yes		Yes	Yes	Yes					DICOM, HL7 FHIR, ICD-10		District: 1159881 [Clients: 100, Health Workers: 15, Facilities: 7], District: 2746024 [Clients: 1000, Health Workers: 50, Facilities: 30]		no
Immuno-T	Belgium		08/10/2017		Ghent University Hospital	Novartis Foundation,Other	Holofarm			Tessa Kerre, Tessa.Kerre@Ugent.be	Immuno-T is the first motion comic that explains how different strategies of immunotherapy work to patients and their family and friends. Immuno-T was developed by UZ Gent and UGent, with the support of the Cancer Research Institute Gent (CRIG) and the Immuno-Oncologic Network Gent (ION). Immunotherapy is a recently developed, novel, treatment of cancer. It is an important breakthrough in the tre…	Worldwide. Currently Immuno-T is available in six languages (Dutch, French, English, Spanish, German and Chinese), but the tool can be easily translated in any language.	Adolescents and non-communicable diseases,Cancer		Web		1.4 Communication roadblocks,1.5 Lack of access to information or data,2.2 Insufficient supply of services,8.1 Insufficient patient engagement	D. Client communication system,E. Clinical terminology and classifications,I. Emergency response system	yes						http://immuno-t.inmotion.care/en/	https://play.google.com/store/apps/details?id=be.holofarm.immunoT			Clients: 50, Health Workers: 13, Facilities: 5			no
mTika	Bangladesh		30/11/2017		mPower Social Enterprises Limited	Bill and Melinda Gates Foundation (BMGF),UNICEF,World Health Organization (WHO)	DGHS under the Ministry of Health and Family Welfare,John Hopkins University			Mridul Chowdhury, mridul@mpower-social.com	mTika is an interactive Android-device based immunization optimization solution aims to remove the barriers in achieving timely & high immunization coverage in rural Bangladesh through infant & pregnant mother enumeration & registration, vaccination record-keeping & SMS reminders. When patients (mother or child) visit a vaccination camp, they are registered first via the mTika app. Using the app,…	A pilot was conducted in 6 unions of Kaliganj sub-district under Gazipur district of Bangladesh. The outcome of this study involving 23 Field Health Workers (FHWs), 3 FHW Supervisors, 2,700 Registered Children, 2,698 Registered Women and 22,637 Vaccinations was largely positive with delays in vaccination process reduced from 9% to 4% and vaccination coverage increased from 96% to 100% So far, mTi…	Maternal Vaccination / Immunization,Childhood vaccinations / immunization		OpenSRP		1.3 Lack of quality/reliable data,1.5 Lack of access to information or data,1.6 Insufficient utilization of data and information,3.5 Insufficient continuity of care,3.6 Inadequate supportive supervision,5.4 Loss to follow-up,6.4 Delayed provision of care,8.5 Poor accountability between the levels of the health sector	C. Client applications,E. Clinical terminology and classifications,F. Community-based Information System,G. Data interchange interoperability and accessibility,P. Identification registries and directories,Q. Knowledge Management	yes		Yes	Yes						JSON		District: 3921322 [Clients: 5398, Health Workers: 23, Facilities: 0]		yes
Suivi de la vaccination de routine des enfants de moins 5 ans	Guinea		27/07/2019	28/05/2022	Ministere de la sante	Bill and Melinda Gates Foundation (BMGF)	OMS, UNICEF			Dr Souma, souma58@gmail.com	ce projet utilise le mobile pour suivre les enfants à vacciner en envoyer des messages de RV et de rappels aux mamans	un projet régional	Measles		Frontline SMS		1.4 Communication roadblocks,1.5 Lack of access to information or data	D. Client communication system,E. Clinical terminology and classifications	yes		Yes	Yes	Yes					DICOM, HL7 FHIR, ICD-10		District: 3403911 [Clients: 1000, Health Workers: 100, Facilities: 20], District: 3399113 [Clients: 300, Health Workers: 25, Facilities: 3], District: 3308938 [Clients: 700, Health Workers: 40, Facilities: 10]		no
Suivi des malades diabétiques	Gabon		01/07/2019	31/05/2023	Ministere de la sante	Bill and Melinda Gates Foundation (BMGF)	MSF, OMS			Mr Dupont, dupont58@gmail.com	Ce projet utilise les téléphones mobiles pour suivre et informer les malades diabétiques rattachés à un centre de santé	Portée régionale	Other chronic conditions and disabilities		OpenHMIS		1.5 Lack of access to information or data,6.5 Inadequate access to transportation,7.3 Client-side expenses	E. Clinical terminology and classifications	yes		Yes	Yes	Yes					DICOM, HL7 FHIR, ICD-10		District: 1243580 [Clients: 1000, Health Workers: 50, Facilities: 10], District: 1243586 [Clients: 600, Health Workers: 30, Facilities: 6], District: 1243587 [Clients: 100, Health Workers: 12, Facilities: 2]		no
ZEIR - Zambia Electronic Immunization Registry	Zambia		31/12/2017		PATH	Bill and Melinda Gates Foundation (BMGF),Gavi, The Vaccine Alliance	Ministry of Health of Zambia,PATH,Ona,Blue Code			Laurie Werner, lwerner@path.org	As part of the BMFG Better Immunization Data (BID) Initiative. The MoH and PATH worked to implement OpenSRP for the Zambian Electronic Immunization Platform in Southern Province. This provides an easy to use app for nurses at facilities to register children, capture their immunization records and track growth monitoring. The application provides in app report, tally generation with the ability to…	Southern Region of Zambia roughly 300 health facilities	Immunizations,Childhood vaccinations / immunization		OpenSRP		1.2 Delayed reporting of events,1.5 Lack of access to information or data,1.6 Insufficient utilization of data and information,1.7 Lack of unique identifiers,2.2 Insufficient supply of services,3.1 Poor patient experience,3.5 Insufficient continuity of care,5.4 Loss to follow-up,8.1 Insufficient patient engagement	B. Civil Registration and Vital Statistics,E. Clinical terminology and classifications,F. Community-based Information System,G. Data interchange interoperability and accessibility,I. Emergency response system,M. Health finance and insurance system,P. Identification registries and directories,X. SHR and health information repositories	yes		Yes	Yes				https://youtu.be/3yYtwYU57_c		HL7 FHIR, CIEL, ICD-10, XForms		District: 318863 [Clients: 100000, Health Workers: 2000, Facilities: 500]		no
NACOSA Health Analytics Platform (NHAP)	South Africa		13/11/2017		Zenysis Technologies	The Global Fund	NACOSA			Safa Naraghi, safa@zenysis.com	NACOSA is one of the largest implementers of HIV prevention programs in South Africa. The NHAP integrates programmatic, financial and individual-level data from NACOSA's largest sub-recipients in order to better understand service delivery performance, client retention, cost effectiveness and spending efficiency for each of its sub-recipients among other technical improvements.	The platform is used centrally in Cape Town by NACOSA. Additionally, the platform is used by all on-boarded sub-recipients across all 9 provinces in South Africa.	Adolescents and sexual and reproductive health,Adolescents and violence,School-based health programs,Blood Safety,Tuberculosis,Child abuse,Comprehensive sexuality education,Contraception/family planning,HIV/AIDS,Sexually Transmitted Infections (STIs),Emotional violence,Physical violence,Sexual violence		Other		1.1 Lack of population denominator,1.2 Delayed reporting of events,1.3 Lack of quality/reliable data,1.4 Communication roadblocks,1.5 Lack of access to information or data,1.6 Insufficient utilization of data and information,6.3 Poor planning and coordination,7.1 High cost of manual processes,7.2 Lack of effective resource allocation,8.5 Poor accountability between the levels of the health sector…	A. Census, population information & data warehouse,B. Civil Registration and Vital Statistics,C. Client applications,D. Client communication system,E. Clinical terminology and classifications,F. Community-based Information System	yes									JSON	Clients: 0, Health Workers: 8, Facilities: 60			no
Rwanda Health Analytics Platform (RHAP)	Rwanda		13/08/2018		Zenysis Technologies	Other	Rwanda Biomedical Center,Rwanda Ministry of Health,MTEK Sciences			Eliachim Ishimwe, eliachim@zenysis.com	Rwanda Health Analytics Platform (RHAP) is a rapid data integration and advanced analytics platform developed with the Rwanda Biomedical Center (RBC). RHAP enables data triangulation, processing, and visualization of fragmented data. The platform resolves critical differences in datasets by harmonizing location naming, data collection cadence, indicators, names, etc). RHAP is a web application th…	The Rwanda Health Analytics Platform (RHAP) is a rapid data integration and advanced analytics platform developed by Zenysis Technologies with the Rwanda Biomedical Center (RBC). The platform currently integrates facility and community level data and the geographic scope is national.	Adolescents and communicable diseases,Adolescents and non-communicable diseases,Adolescents and sexual and reproductive health,Other adolescent and youth health,Registration of clients and demographic information,Birth preparedness,Other maternal health,Postpartum care,Pregnancy/antenatal care,Other newborn and child health,Diabetes,Hypertension,HIV/AIDS,Other sexual and reproductive health,Malar…		Other		1.2 Delayed reporting of events,1.3 Lack of quality/reliable data,1.4 Communication roadblocks,1.5 Lack of access to information or data,1.6 Insufficient utilization of data and information,6.3 Poor planning and coordination,7.1 High cost of manual processes,7.2 Lack of effective resource allocation	B. Civil Registration and Vital Statistics,C. Client applications,D. Client communication system,E. Clinical terminology and classifications,F. Community-based Information System	yes									JSON	Clients: 66, Health Workers: 0, Facilities: 0			no
Togo Health Analytics Platform (THAP)	Togo		01/03/2018		Zenysis Technologies	Other	Ministry of Health and Social Protection (MSPS),National Malaria Program (PNLP),Central Medicine Purchasing Agency (CAMEG)			Quentin Perrot, quentin@zenysis.com	THAP was a platform developed by Zenysis Technologies and led by the Togo Ministry of Health that integrates data from a number of siloed systems. By joining data on routine health, inventory and health campaign, THAP helped the Togolese Ministry of Health and Social Protection's National Malaria Program (PNLP) better understand malaria transmission patterns, target interventions to reduce malari…	PNLP Routine • CAMEG distribution • CAMEG inventory • LLINs universal campaign	HIV/AIDS,Malaria		Other		1.2 Delayed reporting of events,1.3 Lack of quality/reliable data,1.5 Lack of access to information or data,1.6 Insufficient utilization of data and information,2.1 Insufficient supply of commodities,2.2 Insufficient supply of services,6.3 Poor planning and coordination,6.4 Delayed provision of care,7.1 High cost of manual processes,7.2 Lack of effective resource allocation,8.1 Insufficient patie…	B. Civil Registration and Vital Statistics,C. Client applications,E. Clinical terminology and classifications,F. Community-based Information System,H. Electronic Medical Record,I. Emergency response system	yes									JSON	Clients: 0, Health Workers: 0, Facilities: 0			no
Zambia health Analytics Platform (ZHAP)	Zambia		14/01/2019		Zenysis Technologies	Other	Ministry of Health,National Malaria Elimination Centre,Medical Stores Limited			Kaluba Mataka, kaluba@zenysis.com	Zenysis has been working with the Ministry of Health (MOH), the National Malaria Elimination Centre (NMEC) and Medical Stores Limited (MSL) to implement the Zambia health Analytics Platform (ZHAP). The project is centered around three main pillars: Monitoring closely the evolution and trends of malaria burden; making better logistics decision to reduce risks of over-stock, waste and stockout; and…	National	Pregnancy/antenatal care,Malaria		Other		1.2 Delayed reporting of events,1.3 Lack of quality/reliable data,1.5 Lack of access to information or data,1.6 Insufficient utilization of data and information,2.1 Insufficient supply of commodities,2.2 Insufficient supply of services,6.3 Poor planning and coordination,8.6 Inadequate understanding of beneficiary populations	B. Civil Registration and Vital Statistics,C. Client applications,E. Clinical terminology and classifications,F. Community-based Information System,H. Electronic Medical Record,I. Emergency response system	yes									JSON	Clients: 20, Health Workers: 0, Facilities: 0			no
[truncated: 662 more rows]

## Sheet: Legend
Table S3: Characteristics of MNCH-focused digital health projects from the WHO Digital Health Atlas in sub-Saharan Africa
Description:
This table presents detailed information on digital health projects registered in the WHO Digital Health Initiatives Atlas that focus on maternal, newborn, and child health (MNCH) across sub-Saharan Africa. The analysis identified 659 data science projects across 54 African nations, of which 316 (48%) were MNCH-focused and implemented in 44 countries. Each row represents a distinct project with i…
Data Source: WHO Digital Health Atlas (https://digitalhealthatlas.org/en/-/)
Time Period: Projects recorded from 2002 to 2024
Data Extraction: Projects identified using keywords: "pregnancy," "breastfeeding," "childbirth," "birth registration," "antenatal care," "child health," "family planning," and "maternal health"
COLUMN DEFINITIONS:
Column Name	Description
Name	Official project name as recorded in the WHO Digital Health Atlas
Country	Country where the project was implemented
Implementation Date	Reported start date of implementation activities
Start Date / End Date	Project operational start and completion dates
[truncated: 36 more rows]
